# Supplementary material for: WFIKKN2 is secreted and elevated in blood plasma of HER2-positive breast cancer patients – implications in cancer surveillance and recurrence monitoring
Source: Biomark Res. 2025 Nov 5;13:142. doi: 10.1186/s40364-025-00853-4 (PMC12590779; doi:10.1186/s40364-025-00853-4)
Supplement: Supplementary file 3 — Supplementary Material 3: Supplementary Table S2 [file 40364_2025_853_MOESM3_ESM.xlsx]

## Sheet: Supplementary Table S2
Table S2: ELISA raw data and sample clinical and pathological information
Sample number	First ID	sample ID	Age	Patient ID (anonymised)_x	Patient ID (anonymised)_y	Nature of samples (N=normal, D=DCIS, DP=DCIS pure, DM=DCIS mixed, I = IDC)	Menopausal status	ER status	PgR status	HER2 status	tumor grade	T stage	N stage	Overall TNM stage	WFIKKN2 Abundance (ng/ml)	CA-15-3 abundance (U/ml)	WFIKKN2 abundance in non-cancer samples (ng/ml)	CA15-3 abundance in non-cancer samples(U/ml)
16	13443915KA	13023442KA	43	32458058	32458058	D	Pre	(-)	(-)	3+	1	In-situ	0	TisN0M0	1.80899	*	*	*
75	10730941KD	12749132KA	65	32407717	32407717	D	Post	(-)	(-)	3+	3	In-situ	0	TisN0M0	2.61312	*	*	*
51	12859334KA	12863716KA	58	31132010	31132010	D	Post	(-)	(-)	3+	3	In-situ	0	TisN0M0	1.7943	*	*	*
24	17021292	1.70215e+07	47	5027487	5027487	D	Pre	(-)	(-)	3+	3	In-situ	0	TisN0M0	1.29752	*	*	*
57	18 001939	18-RXWK-002055-T-1	60	5009894	5009894	D	Post	+	+	3+	3	In-situ	0	TisN0M0	1.94213	*	*	*
88	10726043KD	10734213KD	79	4469688	4469688	D	Post	+	+	3+	3	In-situ	0	TisN0M0	2.46034	*	*	*
29	10798340KD	10447765KD	50	4468756	4468756	D	Pre	+	(-)	3+	3	In-situ	0	TisN0M0	3.28811	*	*	*
12	12420711KA	12258169KA	41	4457410	4457410	D	Pre	(-)	(-)	3+	3	In-situ	0	TisN0M0	1.7806	*	*	*
38	10994034KA	11258508KA	54	4409008	4409008	D	Post	(-)	(-)	3+	3	In-situ	0	TisN0M0	1.68151	*	*	*
2	10030737KA	20-RXWK-003452-T-1	33	4389995	4389995	D	Pre	(-)	(-)	3+	3	In-situ	0	TisN0M0	2.62162	*	*	*
39	4385737	20-RXWK-002069-T-1	54	4385737	4385737	D	Post	(-)	(-)	3+	3	In-situ	0	TisN0M0	2.31234	*	*	*
47	10848816KD	10728455KD	57	4370373	4370373	D	Post	(-)	(-)	3+	3	In-situ	0	TisN0M0	2.68272	*	*	*
52	4352324	19-RXWK-002711-T-1	58	4352324	4352324	D	Post	(-)	(-)	3+	3	In-situ	0	TisN0M0	3.3821	*	*	*
9	19 001343	19-RXWK-001426-T-1	39	4345557	4345557	D	Pre	(-)	(-)	3+	3	In-situ	0	TisN0M0	1.84188	*	*	*
64	18 003215	18-RXWK-003316-T-1	62	4326405	4326405	D	Post	(-)	(-)	3+	3	In-situ	0	TisN0M0	1.84188	*	*	*
58	170 22262	1.70226e+07	60	4304989	4304989	D	Post	(-)	(-)	3+	3	In-situ	0	TisN0M0	2.89115	*	*	*
18	4286340	1.70046e+07	44	4286340	4286340	D	Pre	(-)	(-)	3+	3	In-situ	0	TisN0M0	1.90906	*	*	*
26	11477705KA	11473319KA	49	356041	356041	D	Pre	(-)	(-)	3+	3	In-situ	0	TisN0M0	2.46465	*	*	*
27	10222732KA	12195527KA	49	4465811	4465811	IDC	Pre	+	+	3+	2	1	0	TMN I A/B	1.88661	9.693	*	*
69	12414292KA	12196027KA	63	30426483	30426483	IDC	Post	(-)	(-)	3+	2	1	0	TMN I A/B	3.41308	9.34878	*	*
10	10654967KD	13013523KA	39	4481975	4481975	IDC	Pre	(-)	(-)	3+	2	1	0	TMN I A/B	1.47122	7.58782	*	*
68	10068210KA	10221490KA	63	4465820	4465820	IDC	Post	(-)	(-)	3+	2	1	0	TMN I A/B	2.18156	8.2115	*	*
65	12419030KA	11579718KA	62	4456655	4456655	IDC	Post	(-)	(-)	3+	2	1	0	TMN I A/B	3.16011	7.99752	*	*
11	11442421KA	10181896KA	40	4423838	4423838	IDC	Pre	+	+	3+	2	1	0	TMN I A/B	1.7519	10.6537	*	*
48	10186415KA	10826876KA	57	4423220	4423220	IDC	Post	+	+	3+	2	2	0	TMN I A/B	3.76054	7.66624	*	*
54	10179298KD	11481253KA	58	4419887	4419887	IDC	Post	+	(-)	3+	3	1	0	TMN I A/B	2.15993	20.0587	*	*
59	11442318KA	10841357KA	60	4412078	4412078	IDC	Post	(-)	(-)	3+	2	1	0	TMN I A/B	4.02092	32.0755	*	*
17	10038954KA	21-RXWK-000064-T-1	43	4391280	4391280	IDC	Pre	+	(-)	2+FISH	3	1	0	TMN I A/B	3.46726	40.4432	*	*
25	20 001775	20-RXWK-001809-T-1	48	4383296	4383296	IDC	Pre	+	+	2+FISH	3	1	0	TMN I A/B	1.41393	19.3904	*	*
1	20 001657	20-RXWK-001694-T-1	30	4382290	4382290	IDC	Pre	+	+	2+FISH	2	1	0	TMN I A/B	1.97089	8.64219	*	*
23	20 001089	20-RXWK-001113-T-1	46	4378399	4378399	IDC	Pre	+	+	3+	2	1	0	TMN I A/B	2.18024	9.85507	*	*
42	19 003145	19-RXWK-003205-T-1	55	4355230	4355230	IDC	Post	(-)	(-)	3+	2	1	0	TMN I A/B	4.01557	7.31913	*	*
13	19002430	19-RXWK-002539-T-1	41	4351389	4351389	IDC	Pre	+	(-)	3+	3	1	0	TMN I A/B	2.12532	12.9957	*	*
77	4349251	19-RXWK-002114-T-1	65	4349251	4349251	IDC	Post	(-)	(-)	3+	2	1	0	TMN I A/B	1.23902	8.02731	*	*
94	20 000964	20-RXWK-001004-T-1	90	4202331	4202331	IDC	Post	(-)	(-)	3+	2	1	0	TMN I A/B	3.74389	8.22565	*	*
67	20 002087	20-RXWK-002118-T-1	62	4176942	4176942	IDC	Post	(-)	(-)	3+	3	1	0	TMN I A/B	2.06808	7.68476	*	*
91	19 003163	19-RXWK-003282-T-1	83	4010871	4010871	IDC	Post	(-)	(-)	3+	3	1	0	TMN I A/B	1.66731	7.89672	*	*
89	10729616KD	11787653KA	79	124041	124041	IDC	Post	+	(-)	3+	2	1	0	TMN I A/B	2.21853	7.04213	*	*
34	20 001170	20-RXWK-001199-T-1	51	4378767	4378767	IDC	Pre	+	+	3+	3	1	1	TMN I A/B	3.25502	11.1141	*	*
45	19 003113	19-RXWK-003199-T-1	56	4355199	4355199	IDC	Post	(-)	(-)	3+	2	1	1	TMN I A/B	1.88448	13.0048	*	*
61	20001030	20-RXWK-001042-T-1	61	4040685	4040685	IDC	Post	(-)	(-)	3+	3	1	1	TMN I A/B	2.55913	12.619	*	*
76	19001514	19-RXWK-001637-T-1	65	4346634	4346634	IDC	Post	+	+	3+	3	1	2	TMN I A/B	3.17907	7.22367	*	*
36	10555623KA	13023771KA	52	4482063	4482063	IDC	Post	+	+	3+	2	2	2	TMN II A/B	1.74686	7.62405	*	*
86	13030966	10730091KD	77	4473313	4473313	IDC	Post	+	(-)	3+	3	2	0	TMN II A/B	2.07298	6.01189	*	*
14	12283768KA	12384565KA	42	4453515	4453515	IDC	Pre	+	+	2+FISH	2	2	0	TMN II A/B	1.80106	10.9139	*	*
20	11502657KA	11416745KA	45	4436791	4436791	IDC	Pre	+	+	2+FISH	3	2	0	TMN II A/B	2.83866	31.2701	*	*
70	11089224KA	11355989KA	63	4433874	4433874	IDC	Post	+	+	2+FISH	3	2	0	TMN II A/B	2.02411	12.5054	*	*
49	11444884KA	10184425KA	57	4423746	4423746	IDC	Post	+	(-)	3+	3	2	0	TMN II A/B	3.59511	10.6559	*	*
33	11259931KA	10859651KA	51	4410361	4410361	IDC	Pre	(-)	(-)	3+	3	3	0	TMN II A/B	3.06267	12.2127	*	*
66	11261870KA	11261786KA	62	4406331	4406331	IDC	Post	+	+	3+	2	2	0	TMN II A/B	2.40551	9.4437	*	*
71	E37200412	20-RXWK-003409-T-1	63	4389635	4389635	IDC	Post	+	+	2+FISH	2	2	0	TMN II A/B	3.35418	11.3445	*	*
72	E37200395	20-RXWK-003345-T-1	63	4389132	4389132	IDC	Post	+	(-)	3+	3	2	0	TMN II A/B	2.25746	11.0532	*	*
0	20 002172	20-RXWK-003056-T-1	27	4386958	4386958	IDC	Pre	+	+	3+	2	2	0	TMN II A/B	1.52498	11.8929	*	*
7	20 001925	20-RXWK-001964-T-1	38	4384665	4384665	IDC	Pre	(-)	(-)	3+	2	2	0	TMN II A/B	1.25825	11.2245	*	*
50	20 001777	20-RXWK-001812-T-1	57	4383287	4383287	IDC	Post	+	+	3+	3	2	0	TMN II A/B	2.44884	23.5579	*	*
41	20 001344	20-RXWK-001372-T-1	54	4379719	4379719	IDC	Post	+	+	2+FISH	2	2	0	TMN II A/B	6.05698	3.91341	*	*
93	19002924	19-RXWK-003032-T-1	89	4354109	4354109	IDC	Post	(-)	(-)	3+	2	2	0	TMN II A/B	1.82044	4.89169	*	*
15	11582908KA	12261477KA	42	4455568	4455568	IDC	Pre	(-)	(-)	3+	3	2	1	TMN II A/B	2.18915	4.08118	*	*
79	12260107KA	11386249KA	66	4446495	4446495	IDC	Post	(-)	(-)	3+	3	2	1	TMN II A/B	1.87783	4.49211	*	*
19	11416264KA	10255604KD	44	4444013	4444013	IDC	Pre	+	+	3+	3	2	1	TMN II A/B	1.67342	5.11066	*	*
83	11036598KA	11259405KA	69	4417845	4417845	IDC	Post	+	(-)	3+	2	2	1	TMN II A/B	2.0288	4.53478	*	*
60	10156223KA	21-RXWK-000305-T-1	60	4392265	4392265	IDC	Post	+	+	2+FISH	2	2	1	TMN II A/B	3.46194	4.4416	*	*
80	E27224797	21-RXWK-000082-T-1	66	4391557	4391557	IDC	Post	+	+	3+	3	2	1	TMN II A/B	2.35413	7.64124	*	*
55	20 001266	20-RXWK-001311-T-1	58	4379338	4379338	IDC	Post	+	+	3+	2	2	1	TMN II A/B	2.3862	8.3023	*	*
46	19 005538	19-RXWK-005611-T-1	56	4370352	4370352	IDC	Post	+	+	3+	3	2	1	TMN II A/B	5.04938	5.36476	*	*
78	19 003390	19-RXWK-003428-T-1	65	4356460	4356460	IDC	Post	(-)	(-)	3+	3	2	1	TMN II A/B	2.06013	4.62667	*	*
62	19 003021	19-RXWK-003056-T-1	61	4354485	4354485	IDC	Post	+	(-)	3+	3	2	1	TMN II A/B	1.9771	6.71269	*	*
84	19001983	19-RXWK-002047-T-1	73	4349028	4349028	IDC	Post	(-)	(-)	3+	2	2	1	TMN II A/B	2.59464	7.57733	*	*
73	19001590	19-RXWK-001668-T-1	64	4346900	4346900	IDC	Post	+	(-)	3+	3	2	1	TMN II A/B	2.09971	5.33756	*	*
56	10191052KD	11254140KA	59	4414491	4414491	IDC	Post	+	+	2+FISH	2	2	2	TMN II A/B	1.54503	10.1984	*	*
32	20 001643	20-RXWK-001688-T-1	51	4382176	4382176	IDC	Pre	(-)	(-)	2+FISH	3	2	2	TMN II A/B	4.12507	13.0112	*	*
53	19 005675	19-RXWK-005730-T-1	58	4371019	4371019	IDC	Post	+	(-)	3+	3	2	2	TMN II A/B	2.43126	10.611	*	*
Non-cancer samples
Non-cancer 1	*	*	41	*	*	*	*	*	*	*	*	*	*	*	*	*	1.441	5.49937
Non-cancer 2	*	*	58	*	*	*	*	*	*	*	*	*	*	*	*	*	2.29204	5.44355
Non-cancer 3	*	*	51	*	*	*	*	*	*	*	*	*	*	*	*	*	1.4909	18.9166
Non-cancer 4	*	*	61	*	*	*	*	*	*	*	*	*	*	*	*	*	1.468	4.28602
Non-cancer 5	*	*	50	*	*	*	*	*	*	*	*	*	*	*	*	*	1.3256	8.27242
Non-cancer 6	*	*	66	*	*	*	*	*	*	*	*	*	*	*	*	*	1.6679	11.8548
Non-cancer 7	*	*	45	*	*	*	*	*	*	*	*	*	*	*	*	*	1.53573	7.06932
Non-cancer 8	*	*	41	*	*	*	*	*	*	*	*	*	*	*	*	*	2.56473	7.41072
Non-cancer 9	*	*	61	*	*	*	*	*	*	*	*	*	*	*	*	*	1.86448	6.96856
Non-cancer 10	*	*	40	*	*	*	*	*	*	*	*	*	*	*	*	*	1.76318	6.3444
Non-cancer 11	*	*	48	*	*	*	*	*	*	*	*	*	*	*	*	*	1.61082	6.55333
Non-cancer 12	*	*	58	*	*	*	*	*	*	*	*	*	*	*	*	*	1.45945	7.84527
Non-cancer 13	*	*	47	*	*	*	*	*	*	*	*	*	*	*	*	*	0.903911	7.2404
Non-cancer 14	*	*	48	*	*	*	*	*	*	*	*	*	*	*	*	*	1.57478	17.186
Non-cancer 15	*	*	53	*	*	*	*	*	*	*	*	*	*	*	*	*	2.69572	9.16963
Non-cancer 16	*	*	41	*	*	*	*	*	*	*	*	*	*	*	*	*	1.70237	7.82203
Non-cancer 17	*	*	49	*	*	*	*	*	*	*	*	*	*	*	*	*	2.33724	29.2037
Non-cancer 18	*	*	66	*	*	*	*	*	*	*	*	*	*	*	*	*	2.22458	8.31526
Non-cancer 19	*	*	46	*	*	*	*	*	*	*	*	*	*	*	*	*	2.47445	18.208
Non-cancer 20	*	*	58	*	*	*	*	*	*	*	*	*	*	*	*	*	1.47821	7.85593
Non-cancer 21	*	*	49	*	*	*	*	*	*	*	*	*	*	*	*	*	1.19676	7.26927
Non-cancer 22	*	*	50	*	*	*	*	*	*	*	*	*	*	*	*	*	1.66464	7.64914
Non-cancer 23	*	*	53	*	*	*	*	*	*	*	*	*	*	*	*	*	1.56242	9.04305
Non-cancer 24	*	*	40	*	*	*	*	*	*	*	*	*	*	*	*	*	2.03461	7.83845
Non-cancer 25	*	*	42	*	*	*	*	*	*	*	*	*	*	*	*	*	1.98871	8.63374
Non-cancer 26	*	*	56	*	*	*	*	*	*	*	*	*	*	*	*	*	2.13561	7.81286
Non-cancer 27	*	*	52	*	*	*	*	*	*	*	*	*	*	*	*	*	5.07767	7.15423
Non-cancer 28	*	*	43	*	*	*	*	*	*	*	*	*	*	*	*	*	1.81432	8.31335
Non-cancer 29	*	*	53	*	*	*	*	*	*	*	*	*	*	*	*	*	2.26746	7.72606
Non-cancer 30	*	*	57	*	*	*	*	*	*	*	*	*	*	*	*	*	1.84406	8.6746
Non-cancer 31	*	*	56	*	*	*	*	*	*	*	*	*	*	*	*	*	1.23239	19.2366
Non-cancer 32	*	*	41	*	*	*	*	*	*	*	*	*	*	*	*	*	1.57961	9.59094
Non-cancer 33	*	*	70	*	*	*	*	*	*	*	*	*	*	*	*	*	1.739	8.2879
Non-cancer 34	*	*	47	*	*	*	*	*	*	*	*	*	*	*	*	*	1.37067	8.94191
Non-cancer 35	*	*	60	*	*	*	*	*	*	*	*	*	*	*	*	*	1.645	8.30062
Non-cancer 36	*	*	48	*	*	*	*	*	*	*	*	*	*	*	*	*	1.14925	9.12025
Non-cancer 37	*	*	62	*	*	*	*	*	*	*	*	*	*	*	*	*	1.51261	8.31193
Non-cancer 38	*	*	51	*	*	*	*	*	*	*	*	*	*	*	*	*	1.4432	8.71684
Non-cancer 39	*	*	49	*	*	*	*	*	*	*	*	*	*	*	*	*	1.29096	21.9767
Non-cancer 40	*	*	42	*	*	*	*	*	*	*	*	*	*	*	*	*	1.55594
Non-cancer 41	*	*	59	*	*	*	*	*	*	*	*	*	*	*	*	*	1.43175
Non-cancer 42	*	*	66	*	*	*	*	*	*	*	*	*	*	*	*	*	1.21781
Non-cancer 43	*	*	53	*	*	*	*	*	*	*	*	*	*	*	*	*	2.22132
Non-cancer 44	*	*	67	*	*	*	*	*	*	*	*	*	*	*	*	*	3.3506
Non-cancer 45	*	*	69	*	*	*	*	*	*	*	*	*	*	*	*	*	2.6197
Non-cancer 46	*	*	53	*	*	*	*	*	*	*	*	*	*	*	*	*	3.00139
Non-cancer 47	*	*	69	*	*	*	*	*	*	*	*	*	*	*	*	*	2.54492
Non-cancer 48	*	*	71	*	*	*	*	*	*	*	*	*	*	*	*	*	2.65592
Non-cancer 49	*	*	55	*	*	*	*	*	*	*	*	*	*	*	*	*	2.45874
Non-cancer 50	*	*	74	*	*	*	*	*	*	*	*	*	*	*	*	*	2.13165
Non-cancer 51	*	*	70	*	*	*	*	*	*	*	*	*	*	*	*	*	2.5144
Non-cancer 52	*	*	58	*	*	*	*	*	*	*	*	*	*	*	*	*	1.99893
D; Ductal carsinoma in-situ, IDC; Invasive ductal carsinoma.
