# Supplementary material for: WFIKKN2 is secreted and elevated in blood plasma of HER2-positive breast cancer patients – implications in cancer surveillance and recurrence monitoring
Source: Biomark Res. 2025 Nov 5;13:142. doi: 10.1186/s40364-025-00853-4 (PMC12590779; doi:10.1186/s40364-025-00853-4)
Supplement: Supplementary file 4 — Supplementary Material 4: Supplementary Table S3 [file 40364_2025_853_MOESM4_ESM.xlsx]

## Sheet: AUC statistical
Table S3: Statistical information for ROC analysis.
	Area	Std. Error	95% confidence interval	P value
NC vs IDC	0.709	0.05022	0.6106 to 0.8075	0.0002
NC vs TG3	0.7419	0.05644	0.6312 to 0.8525	0.0005
NC vs TS2/3	0.719	0.05639	0.6085 to 0.8295	0.0009
NC vs POM	0.7536	0.05108	0.6535 to 0.8538	<0.0001
NC vs TMN II A/B	0.7103	0.05743	0.5977 to 0.8228	0.0016
Table legend: NC; Non-tumor control, TG; Tumor grade, TS; Tumor stage, POM; Post-menupausal status.

## Sheet: Sen-Spe NC vs IDC
	Sensitivity%	95% CI	Specificity%	95% CI	Likelihood ratio	Youden index
> 1.027	100	93.36% to 100.0%	1.923	0.09864% to 10.12%	1.02	1.923
> 1.173	100	93.36% to 100.0%	3.846	0.6834% to 12.98%	1.04	3.846
> 1.207	100	93.36% to 100.0%	5.769	1.572% to 15.64%	1.061	5.769
> 1.225	100	93.36% to 100.0%	7.692	3.032% to 18.17%	1.083	7.692
> 1.236	100	93.36% to 100.0%	9.615	4.177% to 20.61%	1.106	9.615
> 1.249	98.15	90.23% to 99.91%	9.615	4.177% to 20.61%	1.086	7.765
> 1.275	96.3	87.46% to 99.34%	9.615	4.177% to 20.61%	1.065	5.915
> 1.308	96.3	87.46% to 99.34%	11.54	5.397% to 22.97%	1.089	7.84
> 1.348	96.3	87.46% to 99.34%	13.46	6.677% to 25.27%	1.113	9.76
> 1.392	96.3	87.46% to 99.34%	15.38	8.008% to 27.52%	1.138	11.68
> 1.423	94.44	84.89% to 98.49%	15.38	8.008% to 27.52%	1.116	9.82
> 1.436	94.44	84.89% to 98.49%	17.31	9.382% to 29.73%	1.142	11.75
> 1.442	94.44	84.89% to 98.49%	19.23	10.80% to 31.90%	1.169	13.67
> 1.451	94.44	84.89% to 98.49%	21.15	12.24% to 34.03%	1.198	15.59
> 1.464	94.44	84.89% to 98.49%	23.08	13.72% to 36.13%	1.228	17.52
> 1.470	94.44	84.89% to 98.49%	25	15.23% to 38.21%	1.259	19.44
> 1.475	92.59	82.45% to 97.08%	25	15.23% to 38.21%	1.235	17.59
> 1.485	92.59	82.45% to 97.08%	26.92	16.77% to 40.25%	1.267	19.51
> 1.502	92.59	82.45% to 97.08%	28.85	18.33% to 42.27%	1.301	21.44
> 1.519	92.59	82.45% to 97.08%	30.77	19.91% to 44.27%	1.337	23.36
> 1.530	90.74	80.09% to 95.98%	30.77	19.91% to 44.27%	1.311	21.51
> 1.540	90.74	80.09% to 95.98%	32.69	21.52% to 46.24%	1.348	23.43
> 1.550	88.89	77.81% to 94.81%	32.69	21.52% to 46.24%	1.321	21.58
> 1.559	88.89	77.81% to 94.81%	34.62	23.15% to 48.20%	1.359	23.51
> 1.569	88.89	77.81% to 94.81%	36.54	24.80% to 50.13%	1.401	25.43
> 1.577	88.89	77.81% to 94.81%	38.46	26.47% to 52.04%	1.444	27.35
> 1.595	88.89	77.81% to 94.81%	40.38	28.16% to 53.93%	1.491	29.27
> 1.628	88.89	77.81% to 94.81%	42.31	29.87% to 55.81%	1.541	31.2
> 1.655	88.89	77.81% to 94.81%	44.23	31.60% to 57.66%	1.594	33.12
> 1.666	88.89	77.81% to 94.81%	46.15	33.34% to 59.50%	1.651	35.04
> 1.668	87.04	75.58% to 93.58%	46.15	33.34% to 59.50%	1.616	33.19
> 1.671	87.04	75.58% to 93.58%	48.08	35.10% to 61.31%	1.676	35.12
> 1.688	85.19	73.40% to 92.30%	48.08	35.10% to 61.31%	1.641	33.27
> 1.721	85.19	73.40% to 92.30%	50	36.89% to 63.11%	1.704	35.19
> 1.743	85.19	73.40% to 92.30%	51.92	38.69% to 64.90%	1.772	37.11
> 1.749	83.33	71.26% to 90.98%	51.92	38.69% to 64.90%	1.733	35.25		37.4
> 1.758	81.48	69.16% to 89.62%	51.92	38.69% to 64.90%	1.695	33.4
> 1.782	81.48	69.16% to 89.62%	53.85	40.50% to 66.66%	1.765	35.33
> 1.808	79.63	67.10% to 88.23%	53.85	40.50% to 66.66%	1.725	33.48
> 1.817	79.63	67.10% to 88.23%	55.77	42.34% to 68.40%	1.8	35.4
> 1.832	77.78	65.06% to 86.80%	55.77	42.34% to 68.40%	1.758	33.55
> 1.854	77.78	65.06% to 86.80%	57.69	44.19% to 70.13%	1.838	35.47
> 1.871	77.78	65.06% to 86.80%	59.62	46.07% to 71.84%	1.926	37.4
> 1.881	75.93	63.05% to 85.36%	59.62	46.07% to 71.84%	1.88	35.55
> 1.886	74.07	61.07% to 83.88%	59.62	46.07% to 71.84%	1.834	33.69
> 1.929	72.22	59.11% to 82.38%	59.62	46.07% to 71.84%	1.788	31.84
> 1.974	70.37	57.17% to 80.86%	59.62	46.07% to 71.84%	1.743	29.99
> 1.983	68.52	55.26% to 79.32%	59.62	46.07% to 71.84%	1.697	28.14
> 1.994	68.52	55.26% to 79.32%	61.54	47.96% to 73.53%	1.781	30.06
> 2.012	68.52	55.26% to 79.32%	63.46	49.87% to 75.20%	1.875	31.98
> 2.026	66.67	53.36% to 77.76%	63.46	49.87% to 75.20%	1.825	30.13
> 2.032	64.81	51.48% to 76.18%	63.46	49.87% to 75.20%	1.774	28.27
> 2.047	64.81	51.48% to 76.18%	65.38	51.80% to 76.85%	1.872	30.19
> 2.064	62.96	49.63% to 74.58%	65.38	51.80% to 76.85%	1.819	28.34
> 2.071	61.11	47.79% to 72.96%	65.38	51.80% to 76.85%	1.765	26.49
> 2.086	59.26	45.97% to 71.32%	65.38	51.80% to 76.85%	1.712	24.64
> 2.113	57.41	44.16% to 69.67%	65.38	51.80% to 76.85%	1.658	22.79
> 2.128	55.56	42.38% to 68.00%	65.38	51.80% to 76.85%	1.605	20.94
> 2.134	55.56	42.38% to 68.00%	67.31	53.76% to 78.48%	1.699	22.87
> 2.148	55.56	42.38% to 68.00%	69.23	55.73% to 80.09%	1.806	24.79
> 2.170	53.7	40.61% to 66.31%	69.23	55.73% to 80.09%	1.745	22.93
> 2.181	51.85	38.85% to 64.61%	69.23	55.73% to 80.09%	1.685	21.08
> 2.185	50	37.11% to 62.89%	69.23	55.73% to 80.09%	1.625	19.23
> 2.204	48.15	35.39% to 61.15%	69.23	55.73% to 80.09%	1.565	17.38
> 2.220	46.3	33.69% to 59.39%	69.23	55.73% to 80.09%	1.505	15.53
> 2.223	46.3	33.69% to 59.39%	71.15	57.73% to 81.67%	1.605	17.45
> 2.241	46.3	33.69% to 59.39%	73.08	59.75% to 83.23%	1.72	19.38
> 2.262	44.44	32.00% to 57.62%	73.08	59.75% to 83.23%	1.651	17.52
> 2.280	44.44	32.00% to 57.62%	75	61.79% to 84.77%	1.778	19.44
> 2.315	44.44	32.00% to 57.62%	76.92	63.87% to 86.28%	1.926	21.36
> 2.346	44.44	32.00% to 57.62%	78.85	65.97% to 87.76%	2.101	23.29
> 2.370	42.59	30.33% to 55.84%	78.85	65.97% to 87.76%	2.013	21.44
> 2.396	40.74	28.68% to 54.03%	78.85	65.97% to 87.76%	1.926	19.59
> 2.418	38.89	27.04% to 52.21%	78.85	65.97% to 87.76%	1.838	17.74
> 2.440	37.04	25.42% to 50.37%	78.85	65.97% to 87.76%	1.751	15.89
> 2.454	35.19	23.82% to 48.52%	78.85	65.97% to 87.76%	1.663	14.04
> 2.467	35.19	23.82% to 48.52%	80.77	68.10% to 89.20%	1.83	15.96
> 2.494	35.19	23.82% to 48.52%	82.69	70.27% to 90.62%	2.033	17.88
> 2.530	35.19	23.82% to 48.52%	84.62	72.48% to 91.99%	2.287	19.81
> 2.552	35.19	23.82% to 48.52%	86.54	74.73% to 93.32%	2.614	21.73
> 2.562	33.33	22.24% to 46.64%	86.54	74.73% to 93.32%	2.476	19.87
> 2.580	33.33	22.24% to 46.64%	88.46	77.03% to 94.60%	2.889	21.79
> 2.607	31.48	20.68% to 44.74%	88.46	77.03% to 94.60%	2.728	19.94
> 2.638	31.48	20.68% to 44.74%	90.38	79.39% to 95.82%	3.274	21.86
> 2.676	31.48	20.68% to 44.74%	92.31	81.83% to 96.97%	4.093	23.79
> 2.767	31.48	20.68% to 44.74%	94.23	84.36% to 98.43%	5.457	25.71
> 2.920	29.63	19.14% to 42.83%	94.23	84.36% to 98.43%	5.136	23.86
> 3.032	29.63	19.14% to 42.83%	96.15	87.02% to 99.32%	7.704	25.78
> 3.111	27.78	17.62% to 40.89%	96.15	87.02% to 99.32%	7.222	23.93
> 3.170	25.93	16.12% to 38.93%	96.15	87.02% to 99.32%	6.741	22.08
> 3.217	24.07	14.64% to 36.95%	96.15	87.02% to 99.32%	6.259	20.22
> 3.303	22.22	13.20% to 34.94%	96.15	87.02% to 99.32%	5.778	18.37
> 3.352	22.22	13.20% to 34.94%	98.08	89.88% to 99.90%	11.56	20.3
> 3.384	20.37	11.77% to 32.90%	98.08	89.88% to 99.90%	10.59	18.45
> 3.438	18.52	10.38% to 30.84%	98.08	89.88% to 99.90%	9.63	16.6
> 3.465	16.67	9.024% to 28.74%	98.08	89.88% to 99.90%	8.667	14.75
> 3.531	14.81	7.703% to 26.60%	98.08	89.88% to 99.90%	7.704	12.89
> 3.670	12.96	6.424% to 24.42%	98.08	89.88% to 99.90%	6.741	11.04
> 3.752	11.11	5.193% to 22.19%	98.08	89.88% to 99.90%	5.778	9.19
> 3.888	9.259	4.020% to 19.91%	98.08	89.88% to 99.90%	4.815	7.339
> 4.018	7.407	2.918% to 17.55%	98.08	89.88% to 99.90%	3.852	5.487
> 4.073	5.556	1.514% to 15.11%	98.08	89.88% to 99.90%	2.889	3.636
> 4.587	3.704	0.6581% to 12.54%	98.08	89.88% to 99.90%	1.926	1.784
> 5.064	1.852	0.09499% to 9.771%	98.08	89.88% to 99.90%	0.963	-0.068
> 5.567	1.852	0.09499% to 9.771%	100	93.12% to 100.0%		1.852

## Sheet: Sen-Spe NC vs G3
	Sensitivity%	95% CI	Specificity%	95% CI	Likelihood ratio	Youden index
> 1.027	100	87.13% to 100.0%	1.923	0.09864% to 10.12%	1.02	1.923
> 1.173	100	87.13% to 100.0%	3.846	0.6834% to 12.98%	1.04	3.846
> 1.207	100	87.13% to 100.0%	5.769	1.572% to 15.64%	1.061	5.769
> 1.225	100	87.13% to 100.0%	7.692	3.032% to 18.17%	1.083	7.692
> 1.262	100	87.13% to 100.0%	9.615	4.177% to 20.61%	1.106	9.615
> 1.308	100	87.13% to 100.0%	11.54	5.397% to 22.97%	1.13	11.54
> 1.348	100	87.13% to 100.0%	13.46	6.677% to 25.27%	1.156	13.46
> 1.392	100	87.13% to 100.0%	15.38	8.008% to 27.52%	1.182	15.38
> 1.423	96.15	81.11% to 99.80%	15.38	8.008% to 27.52%	1.136	11.53
> 1.436	96.15	81.11% to 99.80%	17.31	9.382% to 29.73%	1.163	13.46
> 1.442	96.15	81.11% to 99.80%	19.23	10.80% to 31.90%	1.19	15.38
> 1.451	96.15	81.11% to 99.80%	21.15	12.24% to 34.03%	1.22	17.3
> 1.464	96.15	81.11% to 99.80%	23.08	13.72% to 36.13%	1.25	19.23
> 1.473	96.15	81.11% to 99.80%	25	15.23% to 38.21%	1.282	21.15
> 1.485	96.15	81.11% to 99.80%	26.92	16.77% to 40.25%	1.316	23.07
> 1.502	96.15	81.11% to 99.80%	28.85	18.33% to 42.27%	1.351	25
> 1.524	96.15	81.11% to 99.80%	30.77	19.91% to 44.27%	1.389	26.92
> 1.546	96.15	81.11% to 99.80%	32.69	21.52% to 46.24%	1.429	28.84
> 1.559	96.15	81.11% to 99.80%	34.62	23.15% to 48.20%	1.471	30.77
> 1.569	96.15	81.11% to 99.80%	36.54	24.80% to 50.13%	1.515	32.69
> 1.577	96.15	81.11% to 99.80%	38.46	26.47% to 52.04%	1.563	34.61
> 1.595	96.15	81.11% to 99.80%	40.38	28.16% to 53.93%	1.613	36.53
> 1.628	96.15	81.11% to 99.80%	42.31	29.87% to 55.81%	1.667	38.46
> 1.655	96.15	81.11% to 99.80%	44.23	31.60% to 57.66%	1.724	40.38
> 1.666	96.15	81.11% to 99.80%	46.15	33.34% to 59.50%	1.786	42.3
> 1.668	92.31	75.86% to 98.63%	46.15	33.34% to 59.50%	1.714	38.46
> 1.671	92.31	75.86% to 98.63%	48.08	35.10% to 61.31%	1.778	40.39
> 1.688	88.46	71.02% to 96.00%	48.08	35.10% to 61.31%	1.704	36.54
> 1.721	88.46	71.02% to 96.00%	50	36.89% to 63.11%	1.769	38.46
> 1.751	88.46	71.02% to 96.00%	51.92	38.69% to 64.90%	1.84	40.38
> 1.789	88.46	71.02% to 96.00%	53.85	40.50% to 66.66%	1.917	42.31
> 1.829	88.46	71.02% to 96.00%	55.77	42.34% to 68.40%	2	44.23
> 1.854	88.46	71.02% to 96.00%	57.69	44.19% to 70.13%	2.091	46.15
> 1.871	88.46	71.02% to 96.00%	59.62	46.07% to 71.84%	2.19	48.08
> 1.927	84.62	66.47% to 93.85%	59.62	46.07% to 71.84%	2.095	44.24
> 1.983	80.77	62.12% to 91.49%	59.62	46.07% to 71.84%	2	40.39
> 1.994	80.77	62.12% to 91.49%	61.54	47.96% to 73.53%	2.1	42.31
> 2.012	80.77	62.12% to 91.49%	63.46	49.87% to 75.20%	2.211	44.23
> 2.029	76.92	57.95% to 88.97%	63.46	49.87% to 75.20%	2.105	40.38
> 2.047	76.92	57.95% to 88.97%	65.38	51.80% to 76.85%	2.222	42.3
> 2.064	73.08	53.92% to 86.30%	65.38	51.80% to 76.85%	2.111	38.46
> 2.071	69.23	50.01% to 83.50%	65.38	51.80% to 76.85%	2	34.61
> 2.086	65.38	46.22% to 80.59%	65.38	51.80% to 76.85%	1.889	30.76
> 2.113	61.54	42.53% to 77.57%	65.38	51.80% to 76.85%	1.778	26.92
> 2.128	57.69	38.95% to 74.46%	65.38	51.80% to 76.85%	1.667	23.07
> 2.134	57.69	38.95% to 74.46%	67.31	53.76% to 78.48%	1.765	25
> 2.148	57.69	38.95% to 74.46%	69.23	55.73% to 80.09%	1.875	26.92
> 2.175	53.85	35.46% to 71.24%	69.23	55.73% to 80.09%	1.75	23.08
> 2.205	50	32.06% to 67.94%	69.23	55.73% to 80.09%	1.625	19.23
> 2.223	50	32.06% to 67.94%	71.15	57.73% to 81.67%	1.733	21.15
> 2.241	50	32.06% to 67.94%	73.08	59.75% to 83.23%	1.857	23.08
> 2.262	46.15	28.76% to 64.54%	73.08	59.75% to 83.23%	1.714	19.23
> 2.280	46.15	28.76% to 64.54%	75	61.79% to 84.77%	1.846	21.15
> 2.315	46.15	28.76% to 64.54%	76.92	63.87% to 86.28%	2	23.07
> 2.346	46.15	28.76% to 64.54%	78.85	65.97% to 87.76%	2.182	25
> 2.393	42.31	25.54% to 61.05%	78.85	65.97% to 87.76%	2	21.16
> 2.440	38.46	22.43% to 57.47%	78.85	65.97% to 87.76%	1.818	17.31
> 2.454	34.62	19.41% to 53.78%	78.85	65.97% to 87.76%	1.636	13.47
> 2.467	34.62	19.41% to 53.78%	80.77	68.10% to 89.20%	1.8	15.39
> 2.494	34.62	19.41% to 53.78%	82.69	70.27% to 90.62%	2	17.31
> 2.530	34.62	19.41% to 53.78%	84.62	72.48% to 91.99%	2.25	19.24
> 2.552	34.62	19.41% to 53.78%	86.54	74.73% to 93.32%	2.571	21.16
> 2.562	30.77	16.50% to 49.99%	86.54	74.73% to 93.32%	2.286	17.31
> 2.592	30.77	16.50% to 49.99%	88.46	77.03% to 94.60%	2.667	19.23
> 2.638	30.77	16.50% to 49.99%	90.38	79.39% to 95.82%	3.2	21.15
> 2.676	30.77	16.50% to 49.99%	92.31	81.83% to 96.97%	4	23.08
> 2.767	30.77	16.50% to 49.99%	94.23	84.36% to 98.43%	5.333	25
> 2.920	26.92	13.70% to 46.08%	94.23	84.36% to 98.43%	4.667	21.15
> 3.032	26.92	13.70% to 46.08%	96.15	87.02% to 99.32%	7	23.07
> 3.121	23.08	11.03% to 42.05%	96.15	87.02% to 99.32%	6	19.23
> 3.217	19.23	8.507% to 37.88%	96.15	87.02% to 99.32%	5	15.38
> 3.303	15.38	6.150% to 33.53%	96.15	87.02% to 99.32%	4	11.53
> 3.409	15.38	6.150% to 33.53%	98.08	89.88% to 99.90%	8	13.46
> 3.531	11.54	4.003% to 28.98%	98.08	89.88% to 99.90%	6	9.62
> 3.860	7.692	1.367% to 24.14%	98.08	89.88% to 99.90%	4	5.772
> 4.587	3.846	0.1973% to 18.89%	98.08	89.88% to 99.90%	2	1.926
> 5.064	0	0.000% to 12.87%	98.08	89.88% to 99.90%	0	-1.92

## Sheet: Sen-Spe NC vs TS2 or 3
	Sensitivity%	95% CI	Specificity%	95% CI	Likelihood ratio	Youden index
> 1.027	100	88.97% to 100.0%	1.923	0.09864% to 10.12%	1.02	1.923
> 1.173	100	88.97% to 100.0%	3.846	0.6834% to 12.98%	1.04	3.846
> 1.207	100	88.97% to 100.0%	5.769	1.572% to 15.64%	1.061	5.769
> 1.225	100	88.97% to 100.0%	7.692	3.032% to 18.17%	1.083	7.692
> 1.245	100	88.97% to 100.0%	9.615	4.177% to 20.61%	1.106	9.615
> 1.275	96.77	83.81% to 99.83%	9.615	4.177% to 20.61%	1.071	6.385
> 1.308	96.77	83.81% to 99.83%	11.54	5.397% to 22.97%	1.094	8.31
> 1.348	96.77	83.81% to 99.83%	13.46	6.677% to 25.27%	1.118	10.23
> 1.401	96.77	83.81% to 99.83%	15.38	8.008% to 27.52%	1.144	12.15
> 1.436	96.77	83.81% to 99.83%	17.31	9.382% to 29.73%	1.17	14.08
> 1.442	96.77	83.81% to 99.83%	19.23	10.80% to 31.90%	1.198	16
> 1.451	96.77	83.81% to 99.83%	21.15	12.24% to 34.03%	1.227	17.92
> 1.464	96.77	83.81% to 99.83%	23.08	13.72% to 36.13%	1.258	19.85
> 1.473	96.77	83.81% to 99.83%	25	15.23% to 38.21%	1.29	21.77
> 1.485	96.77	83.81% to 99.83%	26.92	16.77% to 40.25%	1.324	23.69
> 1.502	96.77	83.81% to 99.83%	28.85	18.33% to 42.27%	1.36	25.62
> 1.519	96.77	83.81% to 99.83%	30.77	19.91% to 44.27%	1.398	27.54
> 1.530	93.55	79.28% to 98.85%	30.77	19.91% to 44.27%	1.351	24.32
> 1.540	93.55	79.28% to 98.85%	32.69	21.52% to 46.24%	1.39	26.24
> 1.550	90.32	75.10% to 96.65%	32.69	21.52% to 46.24%	1.342	23.01
> 1.559	90.32	75.10% to 96.65%	34.62	23.15% to 48.20%	1.381	24.94
> 1.569	90.32	75.10% to 96.65%	36.54	24.80% to 50.13%	1.423	26.86
> 1.577	90.32	75.10% to 96.65%	38.46	26.47% to 52.04%	1.468	28.78
> 1.595	90.32	75.10% to 96.65%	40.38	28.16% to 53.93%	1.515	30.7
> 1.628	90.32	75.10% to 96.65%	42.31	29.87% to 55.81%	1.566	32.63
> 1.655	90.32	75.10% to 96.65%	44.23	31.60% to 57.66%	1.62	34.55
> 1.666	90.32	75.10% to 96.65%	46.15	33.34% to 59.50%	1.677	36.47
> 1.671	90.32	75.10% to 96.65%	48.08	35.10% to 61.31%	1.74	38.4
> 1.688	87.1	71.15% to 94.87%	48.08	35.10% to 61.31%	1.677	35.18
> 1.721	87.1	71.15% to 94.87%	50	36.89% to 63.11%	1.742	37.1
> 1.743	87.1	71.15% to 94.87%	51.92	38.69% to 64.90%	1.812	39.02
> 1.755	83.87	67.37% to 92.91%	51.92	38.69% to 64.90%	1.745	35.79
> 1.782	83.87	67.37% to 92.91%	53.85	40.50% to 66.66%	1.817	37.72
> 1.808	80.65	63.72% to 90.81%	53.85	40.50% to 66.66%	1.747	34.5
> 1.817	80.65	63.72% to 90.81%	55.77	42.34% to 68.40%	1.823	36.42
> 1.832	77.42	60.19% to 88.60%	55.77	42.34% to 68.40%	1.75	33.19
> 1.854	77.42	60.19% to 88.60%	57.69	44.19% to 70.13%	1.83	35.11
> 1.871	77.42	60.19% to 88.60%	59.62	46.07% to 71.84%	1.917	37.04
> 1.927	74.19	56.75% to 86.30%	59.62	46.07% to 71.84%	1.837	33.81
> 1.983	70.97	53.41% to 83.90%	59.62	46.07% to 71.84%	1.757	30.59
> 1.994	70.97	53.41% to 83.90%	61.54	47.96% to 73.53%	1.845	32.51
> 2.012	70.97	53.41% to 83.90%	63.46	49.87% to 75.20%	1.942	34.43
> 2.026	67.74	50.14% to 81.43%	63.46	49.87% to 75.20%	1.854	31.2
> 2.032	64.52	46.95% to 78.88%	63.46	49.87% to 75.20%	1.766	27.98
> 2.047	64.52	46.95% to 78.88%	65.38	51.80% to 76.85%	1.864	29.9
> 2.067	61.29	43.82% to 76.27%	65.38	51.80% to 76.85%	1.771	26.67
> 2.086	58.06	40.77% to 73.58%	65.38	51.80% to 76.85%	1.677	23.44
> 2.116	54.84	37.77% to 70.84%	65.38	51.80% to 76.85%	1.584	20.22
> 2.134	54.84	37.77% to 70.84%	67.31	53.76% to 78.48%	1.677	22.15
> 2.162	54.84	37.77% to 70.84%	69.23	55.73% to 80.09%	1.782	24.07
> 2.205	51.61	34.84% to 68.03%	69.23	55.73% to 80.09%	1.677	20.84
> 2.223	51.61	34.84% to 68.03%	71.15	57.73% to 81.67%	1.789	22.76
> 2.241	51.61	34.84% to 68.03%	73.08	59.75% to 83.23%	1.917	24.69
> 2.262	48.39	31.97% to 65.16%	73.08	59.75% to 83.23%	1.797	21.47
> 2.280	48.39	31.97% to 65.16%	75	61.79% to 84.77%	1.935	23.39
> 2.315	48.39	31.97% to 65.16%	76.92	63.87% to 86.28%	2.097	25.31
> 2.346	48.39	31.97% to 65.16%	78.85	65.97% to 87.76%	2.287	27.24
> 2.370	45.16	29.16% to 62.23%	78.85	65.97% to 87.76%	2.135	24.01
> 2.396	41.94	26.42% to 59.23%	78.85	65.97% to 87.76%	1.982	20.79
> 2.418	38.71	23.73% to 56.18%	78.85	65.97% to 87.76%	1.83	17.56
> 2.440	35.48	21.12% to 53.05%	78.85	65.97% to 87.76%	1.677	14.33
> 2.454	32.26	18.57% to 49.86%	78.85	65.97% to 87.76%	1.525	11.11
> 2.467	32.26	18.57% to 49.86%	80.77	68.10% to 89.20%	1.677	13.03
> 2.494	32.26	18.57% to 49.86%	82.69	70.27% to 90.62%	1.864	14.95
> 2.530	32.26	18.57% to 49.86%	84.62	72.48% to 91.99%	2.097	16.88
> 2.555	32.26	18.57% to 49.86%	86.54	74.73% to 93.32%	2.396	18.8
> 2.580	32.26	18.57% to 49.86%	88.46	77.03% to 94.60%	2.796	20.72
> 2.607	29.03	16.10% to 46.59%	88.46	77.03% to 94.60%	2.516	17.49
> 2.638	29.03	16.10% to 46.59%	90.38	79.39% to 95.82%	3.019	19.41
> 2.676	29.03	16.10% to 46.59%	92.31	81.83% to 96.97%	3.774	21.34
> 2.767	29.03	16.10% to 46.59%	94.23	84.36% to 98.43%	5.032	23.26
> 2.920	25.81	13.70% to 43.25%	94.23	84.36% to 98.43%	4.473	20.04
> 3.032	25.81	13.70% to 43.25%	96.15	87.02% to 99.32%	6.71	21.96
> 3.207	22.58	11.40% to 39.81%	96.15	87.02% to 99.32%	5.871	18.73
> 3.352	22.58	11.40% to 39.81%	98.08	89.88% to 99.90%	11.74	20.66
> 3.408	19.35	9.187% to 36.28%	98.08	89.88% to 99.90%	10.06	17.43
> 3.529	16.13	7.093% to 32.63%	98.08	89.88% to 99.90%	8.387	14.21
> 3.678	12.9	5.134% to 28.85%	98.08	89.88% to 99.90%	6.71	10.98
> 3.943	9.677	3.346% to 24.90%	98.08	89.88% to 99.90%	5.032	7.757
> 4.587	6.452	1.146% to 20.72%	98.08	89.88% to 99.90%	3.355	4.532
> 5.064	3.226	0.1655% to 16.19%	98.08	89.88% to 99.90%	1.677	1.306
> 5.567	3.226	0.1655% to 16.19%	100	93.12% to 100.0%		3.226

## Sheet: Sen-Spe NC vs POM
	Sensitivity%	95% CI	Specificity%	95% CI	Likelihood ratio	Youden index
> 1.027	100	90.59% to 100.0%	1.923	0.09864% to 10.12%	1.02	1.923
> 1.173	100	90.59% to 100.0%	3.846	0.6834% to 12.98%	1.04	3.846
> 1.207	100	90.59% to 100.0%	5.769	1.572% to 15.64%	1.061	5.769
> 1.225	100	90.59% to 100.0%	7.692	3.032% to 18.17%	1.083	7.692
> 1.236	100	90.59% to 100.0%	9.615	4.177% to 20.61%	1.106	9.615
> 1.265	97.3	86.18% to 99.86%	9.615	4.177% to 20.61%	1.076	6.915
> 1.308	97.3	86.18% to 99.86%	11.54	5.397% to 22.97%	1.1	8.84
> 1.348	97.3	86.18% to 99.86%	13.46	6.677% to 25.27%	1.124	10.76
> 1.401	97.3	86.18% to 99.86%	15.38	8.008% to 27.52%	1.15	12.68
> 1.436	97.3	86.18% to 99.86%	17.31	9.382% to 29.73%	1.177	14.61
> 1.442	97.3	86.18% to 99.86%	19.23	10.80% to 31.90%	1.205	16.53
> 1.451	97.3	86.18% to 99.86%	21.15	12.24% to 34.03%	1.234	18.45
> 1.464	97.3	86.18% to 99.86%	23.08	13.72% to 36.13%	1.265	20.38
> 1.473	97.3	86.18% to 99.86%	25	15.23% to 38.21%	1.297	22.3
> 1.485	97.3	86.18% to 99.86%	26.92	16.77% to 40.25%	1.331	24.22
> 1.502	97.3	86.18% to 99.86%	28.85	18.33% to 42.27%	1.367	26.15
> 1.524	97.3	86.18% to 99.86%	30.77	19.91% to 44.27%	1.405	28.07
> 1.540	97.3	86.18% to 99.86%	32.69	21.52% to 46.24%	1.446	29.99
> 1.550	94.59	82.30% to 99.04%	32.69	21.52% to 46.24%	1.405	27.28
> 1.559	94.59	82.30% to 99.04%	34.62	23.15% to 48.20%	1.447	29.21
> 1.569	94.59	82.30% to 99.04%	36.54	24.80% to 50.13%	1.491	31.13
> 1.577	94.59	82.30% to 99.04%	38.46	26.47% to 52.04%	1.537	33.05
> 1.595	94.59	82.30% to 99.04%	40.38	28.16% to 53.93%	1.587	34.97
> 1.628	94.59	82.30% to 99.04%	42.31	29.87% to 55.81%	1.64	36.9
> 1.655	94.59	82.30% to 99.04%	44.23	31.60% to 57.66%	1.696	38.82
> 1.666	94.59	82.30% to 99.04%	46.15	33.34% to 59.50%	1.757	40.74
> 1.668	91.89	78.70% to 97.20%	46.15	33.34% to 59.50%	1.707	38.04
> 1.685	91.89	78.70% to 97.20%	48.08	35.10% to 61.31%	1.77	39.97
> 1.721	91.89	78.70% to 97.20%	50	36.89% to 63.11%	1.838	41.89
> 1.743	91.89	78.70% to 97.20%	51.92	38.69% to 64.90%	1.911	43.81
> 1.755	89.19	75.29% to 95.71%	51.92	38.69% to 64.90%	1.855	41.11
> 1.789	89.19	75.29% to 95.71%	53.85	40.50% to 66.66%	1.932	43.04
> 1.817	89.19	75.29% to 95.71%	55.77	42.34% to 68.40%	2.016	44.96
> 1.832	86.49	72.02% to 94.09%	55.77	42.34% to 68.40%	1.955	42.26
> 1.854	86.49	72.02% to 94.09%	57.69	44.19% to 70.13%	2.044	44.18
> 1.871	86.49	72.02% to 94.09%	59.62	46.07% to 71.84%	2.142	46.11
> 1.881	83.78	68.86% to 92.35%	59.62	46.07% to 71.84%	2.075	43.4
> 1.931	81.08	65.80% to 90.52%	59.62	46.07% to 71.84%	2.008	40.7
> 1.983	78.38	62.80% to 88.61%	59.62	46.07% to 71.84%	1.941	38
> 1.994	78.38	62.80% to 88.61%	61.54	47.96% to 73.53%	2.038	39.92
> 2.012	78.38	62.80% to 88.61%	63.46	49.87% to 75.20%	2.145	41.84
> 2.026	75.68	59.88% to 86.64%	63.46	49.87% to 75.20%	2.071	39.14
> 2.032	72.97	57.02% to 84.60%	63.46	49.87% to 75.20%	1.997	36.43
> 2.047	72.97	57.02% to 84.60%	65.38	51.80% to 76.85%	2.108	38.35
> 2.064	70.27	54.22% to 82.51%	65.38	51.80% to 76.85%	2.03	35.65
> 2.071	67.57	51.46% to 80.37%	65.38	51.80% to 76.85%	1.952	32.95
> 2.086	64.86	48.76% to 78.17%	65.38	51.80% to 76.85%	1.874	30.24
> 2.116	62.16	46.10% to 75.94%	65.38	51.80% to 76.85%	1.796	27.54
> 2.134	62.16	46.10% to 75.94%	67.31	53.76% to 78.48%	1.901	29.47
> 2.148	62.16	46.10% to 75.94%	69.23	55.73% to 80.09%	2.02	31.39
> 2.171	59.46	43.49% to 73.65%	69.23	55.73% to 80.09%	1.932	28.69
> 2.200	56.76	40.91% to 71.33%	69.23	55.73% to 80.09%	1.845	25.99
> 2.220	54.05	38.38% to 68.96%	69.23	55.73% to 80.09%	1.757	23.28
> 2.223	54.05	38.38% to 68.96%	71.15	57.73% to 81.67%	1.874	25.2
> 2.241	54.05	38.38% to 68.96%	73.08	59.75% to 83.23%	2.008	27.13
> 2.262	51.35	35.89% to 66.55%	73.08	59.75% to 83.23%	1.907	24.43
> 2.280	51.35	35.89% to 66.55%	75	61.79% to 84.77%	2.054	26.35
> 2.315	51.35	35.89% to 66.55%	76.92	63.87% to 86.28%	2.225	28.27
> 2.346	51.35	35.89% to 66.55%	78.85	65.97% to 87.76%	2.428	30.2
> 2.370	48.65	33.45% to 64.11%	78.85	65.97% to 87.76%	2.3	27.5
> 2.396	45.95	31.04% to 61.62%	78.85	65.97% to 87.76%	2.172	24.8
> 2.418	43.24	28.67% to 59.09%	78.85	65.97% to 87.76%	2.044	22.09
> 2.440	40.54	26.35% to 56.51%	78.85	65.97% to 87.76%	1.916	19.39
> 2.454	37.84	24.06% to 53.90%	78.85	65.97% to 87.76%	1.789	16.69
> 2.467	37.84	24.06% to 53.90%	80.77	68.10% to 89.20%	1.968	18.61
> 2.494	37.84	24.06% to 53.90%	82.69	70.27% to 90.62%	2.186	20.53
> 2.530	37.84	24.06% to 53.90%	84.62	72.48% to 91.99%	2.459	22.46
> 2.552	37.84	24.06% to 53.90%	86.54	74.73% to 93.32%	2.811	24.38
> 2.562	35.14	21.83% to 51.24%	86.54	74.73% to 93.32%	2.61	21.68
> 2.580	35.14	21.83% to 51.24%	88.46	77.03% to 94.60%	3.045	23.6
> 2.607	32.43	19.63% to 48.54%	88.46	77.03% to 94.60%	2.811	20.89
> 2.638	32.43	19.63% to 48.54%	90.38	79.39% to 95.82%	3.373	22.81
> 2.676	32.43	19.63% to 48.54%	92.31	81.83% to 96.97%	4.216	24.74
> 2.849	32.43	19.63% to 48.54%	94.23	84.36% to 98.43%	5.622	26.66
> 3.081	32.43	19.63% to 48.54%	96.15	87.02% to 99.32%	8.432	28.58
> 3.170	29.73	17.49% to 45.78%	96.15	87.02% to 99.32%	7.73	25.88
> 3.265	27.03	15.40% to 42.98%	96.15	87.02% to 99.32%	7.027	23.18
> 3.352	27.03	15.40% to 42.98%	98.08	89.88% to 99.90%	14.05	25.11
> 3.384	24.32	13.36% to 40.12%	98.08	89.88% to 99.90%	12.65	22.4
> 3.438	21.62	11.39% to 37.20%	98.08	89.88% to 99.90%	11.24	19.7
> 3.529	18.92	9.480% to 34.20%	98.08	89.88% to 99.90%	9.838	17
> 3.670	16.22	7.651% to 31.14%	98.08	89.88% to 99.90%	8.432	14.3
> 3.752	13.51	5.913% to 27.98%	98.08	89.88% to 99.90%	7.027	11.59
> 3.888	10.81	4.285% to 24.71%	98.08	89.88% to 99.90%	5.622	8.89
> 4.018	8.108	2.796% to 21.30%	98.08	89.88% to 99.90%	4.216	6.188
> 4.535	5.405	0.9604% to 17.70%	98.08	89.88% to 99.90%	2.811	3.485
> 5.064	2.703	0.1386% to 13.82%	98.08	89.88% to 99.90%	1.405	0.783
> 5.567	2.703	0.1386% to 13.82%	100	93.12% to 100.0%		2.703

## Sheet: Sen-Spe NC vs TMN II A or B
	Sensitivity%	95% CI	Specificity%	95% CI	Likelihood ratio	Youden index
> 1.027	100	88.65% to 100.0%	1.923	0.09864% to 10.12%	1.02	1.923
> 1.173	100	88.65% to 100.0%	3.846	0.6834% to 12.98%	1.04	3.846
> 1.207	100	88.65% to 100.0%	5.769	1.572% to 15.64%	1.061	5.769
> 1.225	100	88.65% to 100.0%	7.692	3.032% to 18.17%	1.083	7.692
> 1.245	100	88.65% to 100.0%	9.615	4.177% to 20.61%	1.106	9.615
> 1.275	96.67	83.33% to 99.83%	9.615	4.177% to 20.61%	1.07	6.285
> 1.308	96.67	83.33% to 99.83%	11.54	5.397% to 22.97%	1.093	8.21
> 1.348	96.67	83.33% to 99.83%	13.46	6.677% to 25.27%	1.117	10.13
> 1.401	96.67	83.33% to 99.83%	15.38	8.008% to 27.52%	1.142	12.05
> 1.436	96.67	83.33% to 99.83%	17.31	9.382% to 29.73%	1.169	13.98
> 1.442	96.67	83.33% to 99.83%	19.23	10.80% to 31.90%	1.197	15.9
> 1.451	96.67	83.33% to 99.83%	21.15	12.24% to 34.03%	1.226	17.82
> 1.464	96.67	83.33% to 99.83%	23.08	13.72% to 36.13%	1.257	19.75
> 1.473	96.67	83.33% to 99.83%	25	15.23% to 38.21%	1.289	21.67
> 1.485	96.67	83.33% to 99.83%	26.92	16.77% to 40.25%	1.323	23.59
> 1.502	96.67	83.33% to 99.83%	28.85	18.33% to 42.27%	1.359	25.52
> 1.519	96.67	83.33% to 99.83%	30.77	19.91% to 44.27%	1.396	27.44
> 1.530	93.33	78.68% to 98.82%	30.77	19.91% to 44.27%	1.348	24.1
> 1.540	93.33	78.68% to 98.82%	32.69	21.52% to 46.24%	1.387	26.02
> 1.550	90	74.38% to 96.54%	32.69	21.52% to 46.24%	1.337	22.69
> 1.559	90	74.38% to 96.54%	34.62	23.15% to 48.20%	1.376	24.62
> 1.569	90	74.38% to 96.54%	36.54	24.80% to 50.13%	1.418	26.54
> 1.577	90	74.38% to 96.54%	38.46	26.47% to 52.04%	1.463	28.46
> 1.595	90	74.38% to 96.54%	40.38	28.16% to 53.93%	1.51	30.38
> 1.628	90	74.38% to 96.54%	42.31	29.87% to 55.81%	1.56	32.31
> 1.655	90	74.38% to 96.54%	44.23	31.60% to 57.66%	1.614	34.23
> 1.666	90	74.38% to 96.54%	46.15	33.34% to 59.50%	1.671	36.15
> 1.671	90	74.38% to 96.54%	48.08	35.10% to 61.31%	1.733	38.08
> 1.688	86.67	70.32% to 94.69%	48.08	35.10% to 61.31%	1.669	34.75
> 1.721	86.67	70.32% to 94.69%	50	36.89% to 63.11%	1.733	36.67
> 1.743	86.67	70.32% to 94.69%	51.92	38.69% to 64.90%	1.803	38.59
> 1.755	83.33	66.44% to 92.66%	51.92	38.69% to 64.90%	1.733	35.25
> 1.782	83.33	66.44% to 92.66%	53.85	40.50% to 66.66%	1.806	37.18
> 1.808	80	62.69% to 90.49%	53.85	40.50% to 66.66%	1.733	33.85
> 1.817	80	62.69% to 90.49%	55.77	42.34% to 68.40%	1.809	35.77
> 1.832	76.67	59.07% to 88.21%	55.77	42.34% to 68.40%	1.733	32.44
> 1.854	76.67	59.07% to 88.21%	57.69	44.19% to 70.13%	1.812	34.36
> 1.871	76.67	59.07% to 88.21%	59.62	46.07% to 71.84%	1.898	36.29
> 1.927	73.33	55.55% to 85.82%	59.62	46.07% to 71.84%	1.816	32.95
> 1.983	70	52.12% to 83.34%	59.62	46.07% to 71.84%	1.733	29.62
> 1.994	70	52.12% to 83.34%	61.54	47.96% to 73.53%	1.82	31.54
> 2.012	70	52.12% to 83.34%	63.46	49.87% to 75.20%	1.916	33.46
> 2.026	66.67	48.78% to 80.77%	63.46	49.87% to 75.20%	1.825	30.13
> 2.032	63.33	45.51% to 78.13%	63.46	49.87% to 75.20%	1.733	26.79
> 2.047	63.33	45.51% to 78.13%	65.38	51.80% to 76.85%	1.83	28.71
> 2.067	60	42.32% to 75.41%	65.38	51.80% to 76.85%	1.733	25.38
> 2.086	56.67	39.20% to 72.62%	65.38	51.80% to 76.85%	1.637	22.05
> 2.116	53.33	36.14% to 69.77%	65.38	51.80% to 76.85%	1.541	18.71
> 2.134	53.33	36.14% to 69.77%	67.31	53.76% to 78.48%	1.631	20.64
> 2.162	53.33	36.14% to 69.77%	69.23	55.73% to 80.09%	1.733	22.56
> 2.205	50	33.15% to 66.85%	69.23	55.73% to 80.09%	1.625	19.23
> 2.223	50	33.15% to 66.85%	71.15	57.73% to 81.67%	1.733	21.15
> 2.241	50	33.15% to 66.85%	73.08	59.75% to 83.23%	1.857	23.08
> 2.262	46.67	30.23% to 63.86%	73.08	59.75% to 83.23%	1.733	19.75
> 2.280	46.67	30.23% to 63.86%	75	61.79% to 84.77%	1.867	21.67
> 2.315	46.67	30.23% to 63.86%	76.92	63.87% to 86.28%	2.022	23.59
> 2.346	46.67	30.23% to 63.86%	78.85	65.97% to 87.76%	2.206	25.52
> 2.370	43.33	27.38% to 60.80%	78.85	65.97% to 87.76%	2.048	22.18
> 2.396	40	24.59% to 57.68%	78.85	65.97% to 87.76%	1.891	18.85
> 2.418	36.67	21.87% to 54.49%	78.85	65.97% to 87.76%	1.733	15.52
> 2.440	33.33	19.23% to 51.22%	78.85	65.97% to 87.76%	1.576	12.18
> 2.454	30	16.66% to 47.88%	78.85	65.97% to 87.76%	1.418	8.85
> 2.467	30	16.66% to 47.88%	80.77	68.10% to 89.20%	1.56	10.77
> 2.494	30	16.66% to 47.88%	82.69	70.27% to 90.62%	1.733	12.69
> 2.530	30	16.66% to 47.88%	84.62	72.48% to 91.99%	1.95	14.62
> 2.555	30	16.66% to 47.88%	86.54	74.73% to 93.32%	2.229	16.54
> 2.580	30	16.66% to 47.88%	88.46	77.03% to 94.60%	2.6	18.46
> 2.607	26.67	14.18% to 44.45%	88.46	77.03% to 94.60%	2.311	15.13
> 2.638	26.67	14.18% to 44.45%	90.38	79.39% to 95.82%	2.773	17.05
> 2.676	26.67	14.18% to 44.45%	92.31	81.83% to 96.97%	3.467	18.98
> 2.767	26.67	14.18% to 44.45%	94.23	84.36% to 98.43%	4.622	20.9
> 2.920	23.33	11.79% to 40.93%	94.23	84.36% to 98.43%	4.044	17.56
> 3.032	23.33	11.79% to 40.93%	96.15	87.02% to 99.32%	6.067	19.48
> 3.207	20	9.505% to 37.31%	96.15	87.02% to 99.32%	5.2	16.15
> 3.352	20	9.505% to 37.31%	98.08	89.88% to 99.90%	10.4	18.08
> 3.408	16.67	7.337% to 33.56%	98.08	89.88% to 99.90%	8.667	14.75
> 3.529	13.33	5.310% to 29.68%	98.08	89.88% to 99.90%	6.933	11.41
> 3.860	10	3.460% to 25.62%	98.08	89.88% to 99.90%	5.2	8.08
> 4.587	6.667	1.185% to 21.32%	98.08	89.88% to 99.90%	3.467	4.747
> 5.064	3.333	0.1710% to 16.67%	98.08	89.88% to 99.90%	1.733	1.413
> 5.567	3.333	0.1710% to 16.67%	100	93.12% to 100.0%		3.333

## Sheet: Sen-Spe NC vs IDC(CA15-3)
	Sensitivity%	95% CI	Specificity%	95% CI	Likelihood ratio	youden index
< 3.997	0	0.000% to 8.967%	98.15	90.23% to 99.91%	0	-1.85
< 4.184	0	0.000% to 8.967%	96.3	87.46% to 99.34%	0	-3.7
< 4.364	2.564	0.1315% to 13.18%	96.3	87.46% to 99.34%	0.6923	-1.136		27.64
< 4.467	2.564	0.1315% to 13.18%	94.44	84.89% to 98.49%	0.4615	-2.996
< 4.513	2.564	0.1315% to 13.18%	92.59	82.45% to 97.08%	0.3462	-4.846
< 4.581	2.564	0.1315% to 13.18%	90.74	80.09% to 95.98%	0.2769	-6.696
< 4.759	2.564	0.1315% to 13.18%	88.89	77.81% to 94.81%	0.2308	-8.546
< 5.001	2.564	0.1315% to 13.18%	87.04	75.58% to 93.58%	0.1978	-10.396
< 5.224	2.564	0.1315% to 13.18%	85.19	73.40% to 92.30%	0.1731	-12.246
< 5.351	2.564	0.1315% to 13.18%	83.33	71.26% to 90.98%	0.1538	-14.106
< 5.404	2.564	0.1315% to 13.18%	81.48	69.16% to 89.62%	0.1385	-15.956
< 5.471	5.128	0.9112% to 16.89%	81.48	69.16% to 89.62%	0.2769	-13.392
< 5.756	7.692	2.651% to 20.32%	81.48	69.16% to 89.62%	0.4154	-10.828
< 6.178	7.692	2.651% to 20.32%	79.63	67.10% to 88.23%	0.3776	-12.678
< 6.449	10.26	4.061% to 23.58%	79.63	67.10% to 88.23%	0.5035	-10.11
< 6.633	12.82	5.603% to 26.71%	79.63	67.10% to 88.23%	0.6294	-7.55
< 6.841	12.82	5.603% to 26.71%	77.78	65.06% to 86.80%	0.5769	-9.4
< 7.005	15.38	7.247% to 29.73%	77.78	65.06% to 86.80%	0.6923	-6.84
< 7.056	15.38	7.247% to 29.73%	75.93	63.05% to 85.36%	0.6391	-8.69
< 7.112	17.95	8.977% to 32.67%	75.93	63.05% to 85.36%	0.7456	-6.12
< 7.189	20.51	10.78% to 35.53%	75.93	63.05% to 85.36%	0.8521	-3.56
< 7.232	20.51	10.78% to 35.53%	74.07	61.07% to 83.88%	0.7912	-5.42
< 7.255	23.08	12.65% to 38.34%	74.07	61.07% to 83.88%	0.8901	-2.85
< 7.294	25.64	14.57% to 41.08%	74.07	61.07% to 83.88%	0.989	-0.29
< 7.365	25.64	14.57% to 41.08%	72.22	59.11% to 82.38%	0.9231	-2.14
< 7.494	28.21	16.54% to 43.78%	72.22	59.11% to 82.38%	1.015	0.43
< 7.583	28.21	16.54% to 43.78%	70.37	57.17% to 80.86%	0.9519	-1.42
< 7.606	28.21	16.54% to 43.78%	68.52	55.26% to 79.32%	0.8959	-3.27
< 7.633	28.21	16.54% to 43.78%	66.67	53.36% to 77.76%	0.8462	-5.12
< 7.645	28.21	16.54% to 43.78%	64.81	51.48% to 76.18%	0.8016	-6.98
< 7.658	30.77	18.57% to 46.42%	64.81	51.48% to 76.18%	0.8745	-4.42
< 7.675	30.77	18.57% to 46.42%	62.96	49.63% to 74.58%	0.8308	-6.27
< 7.705	30.77	18.57% to 46.42%	61.11	47.79% to 72.96%	0.7912	-8.12
< 7.769	33.33	20.63% to 49.02%	61.11	47.79% to 72.96%	0.8571	-5.56
< 7.817	35.9	22.74% to 51.58%	61.11	47.79% to 72.96%	0.9231	-2.99
< 7.830	38.46	24.89% to 54.10%	61.11	47.79% to 72.96%	0.989	-0.43
< 7.842	41.03	27.08% to 56.58%	61.11	47.79% to 72.96%	1.055	2.14
< 7.851	43.59	29.30% to 59.02%	61.11	47.79% to 72.96%	1.121	4.7
< 7.876	46.15	31.57% to 61.43%	61.11	47.79% to 72.96%	1.187	7.26
< 7.947	46.15	31.57% to 61.43%	59.26	45.97% to 71.32%	1.133	5.41
< 8.012	46.15	31.57% to 61.43%	57.41	44.16% to 69.67%	1.084	3.56
< 8.119	46.15	31.57% to 61.43%	55.56	42.38% to 68.00%	1.038	1.71
< 8.219	46.15	31.57% to 61.43%	53.7	40.61% to 66.31%	0.9969	-0.15
< 8.249	46.15	31.57% to 61.43%	51.85	38.85% to 64.61%	0.9586	-2
< 8.280	48.72	33.87% to 63.80%	51.85	38.85% to 64.61%	1.012	0.57
< 8.294	51.28	36.20% to 66.13%	51.85	38.85% to 64.61%	1.065	3.13
< 8.301	53.85	38.57% to 68.43%	51.85	38.85% to 64.61%	1.118	5.7
< 8.307	53.85	38.57% to 68.43%	50	37.11% to 62.89%	1.077	3.85
< 8.313	56.41	40.98% to 70.70%	50	37.11% to 62.89%	1.128	6.41
< 8.314	58.97	43.42% to 72.92%	50	37.11% to 62.89%	1.179	8.97
< 8.475	61.54	45.90% to 75.11%	50	37.11% to 62.89%	1.231	11.54
< 8.638	64.1	48.42% to 77.26%	50	37.11% to 62.89%	1.282	14.1
< 8.658	64.1	48.42% to 77.26%	48.15	35.39% to 61.15%	1.236	12.25
< 8.696	66.67	50.98% to 79.37%	48.15	35.39% to 61.15%	1.286	14.82
< 8.829	69.23	53.58% to 81.43%	48.15	35.39% to 61.15%	1.335	17.38
< 8.992	71.79	56.22% to 83.46%	48.15	35.39% to 61.15%	1.385	19.94
< 9.082	74.36	58.92% to 85.43%	48.15	35.39% to 61.15%	1.434	22.51
< 9.145	76.92	61.66% to 87.35%	48.15	35.39% to 61.15%	1.484	25.07
< 9.259	79.49	64.47% to 89.22%	48.15	35.39% to 61.15%	1.533	27.64
< 9.396	79.49	64.47% to 89.22%	46.3	33.69% to 59.39%	1.48	25.79
< 9.517	79.49	64.47% to 89.22%	44.44	32.00% to 57.62%	1.431	23.93
< 9.642	82.05	67.33% to 91.02%	44.44	32.00% to 57.62%	1.477	26.49
< 9.774	82.05	67.33% to 91.02%	42.59	30.33% to 55.84%	1.429	24.64
< 10.03	82.05	67.33% to 91.02%	40.74	28.68% to 54.03%	1.385	22.79
< 10.40	82.05	67.33% to 91.02%	38.89	27.04% to 52.21%	1.343	20.94
< 10.63	82.05	67.33% to 91.02%	37.04	25.42% to 50.37%	1.303	19.09
< 10.65	82.05	67.33% to 91.02%	35.19	23.82% to 48.52%	1.266	17.24
< 10.78	82.05	67.33% to 91.02%	33.33	22.24% to 46.64%	1.231	15.38
< 10.98	82.05	67.33% to 91.02%	31.48	20.68% to 44.74%	1.198	13.53
< 11.08	82.05	67.33% to 91.02%	29.63	19.14% to 42.83%	1.166	11.68
< 11.17	82.05	67.33% to 91.02%	27.78	17.62% to 40.89%	1.136	9.83
< 11.28	82.05	67.33% to 91.02%	25.93	16.12% to 38.93%	1.108	7.98
< 11.60	82.05	67.33% to 91.02%	24.07	14.64% to 36.95%	1.081	6.12
< 11.87	84.62	70.27% to 92.75%	24.07	14.64% to 36.95%	1.114	8.69
< 12.05	84.62	70.27% to 92.75%	22.22	13.20% to 34.94%	1.088	6.84
< 12.36	84.62	70.27% to 92.75%	20.37	11.77% to 32.90%	1.063	4.99
< 12.56	84.62	70.27% to 92.75%	18.52	10.38% to 30.84%	1.038	3.14
< 12.81	84.62	70.27% to 92.75%	16.67	9.024% to 28.74%	1.015	1.29
< 13.00	84.62	70.27% to 92.75%	14.81	7.703% to 26.60%	0.9933	-0.57
< 13.01	84.62	70.27% to 92.75%	12.96	6.424% to 24.42%	0.9722	-2.42
< 15.10	84.62	70.27% to 92.75%	11.11	5.193% to 22.19%	0.9519	-4.27
< 17.70	87.18	73.29% to 94.40%	11.11	5.193% to 22.19%	0.9808	-1.71
< 18.56	89.74	76.42% to 95.94%	11.11	5.193% to 22.19%	1.01	0.85
< 19.08	92.31	79.68% to 97.35%	11.11	5.193% to 22.19%	1.038	3.42
< 19.31	94.87	83.11% to 99.09%	11.11	5.193% to 22.19%	1.067	5.98
< 19.72	94.87	83.11% to 99.09%	9.259	4.020% to 19.91%	1.046	4.129
< 21.02	94.87	83.11% to 99.09%	7.407	2.918% to 17.55%	1.025	2.277
< 22.77	97.44	86.82% to 99.87%	7.407	2.918% to 17.55%	1.052	4.847
< 26.38	97.44	86.82% to 99.87%	5.556	1.514% to 15.11%	1.032	2.996
< 30.24	100	91.03% to 100.0%	5.556	1.514% to 15.11%	1.059	5.556
< 31.67	100	91.03% to 100.0%	3.704	0.6581% to 12.54%	1.038	3.704
< 36.26	100	91.03% to 100.0%	1.852	0.09499% to 9.771%	1.019	1.852

## Sheet: Sen-Spe NC vs IDC(combination)
	Sensitivity%	95% CI	Specificity%	95% CI	Likelihood ratio	Youden index
> 0.2724	100	93.36% to 100.0%	2.564	0.1315% to 13.18%	1.026	2.564
> 0.3069	98.15	90.23% to 99.91%	2.564	0.1315% to 13.18%	1.007	0.714
> 0.3209	98.15	90.23% to 99.91%	5.128	0.9112% to 16.89%	1.035	3.278
> 0.3420	98.15	90.23% to 99.91%	7.692	2.651% to 20.32%	1.063	5.842
> 0.3626	98.15	90.23% to 99.91%	10.26	4.061% to 23.58%	1.094	8.41
> 0.3657	98.15	90.23% to 99.91%	12.82	5.603% to 26.71%	1.126	10.97
> 0.3735	98.15	90.23% to 99.91%	15.38	7.247% to 29.73%	1.16	13.53
> 0.3830	98.15	90.23% to 99.91%	17.95	8.977% to 32.67%	1.196	16.1
> 0.3902	96.3	87.46% to 99.34%	17.95	8.977% to 32.67%	1.174	14.25
> 0.3956	96.3	87.46% to 99.34%	20.51	10.78% to 35.53%	1.211	16.81
> 0.3983	96.3	87.46% to 99.34%	23.08	12.65% to 38.34%	1.252	19.38
> 0.4035	96.3	87.46% to 99.34%	25.64	14.57% to 41.08%	1.295	21.94
> 0.4085	96.3	87.46% to 99.34%	28.21	16.54% to 43.78%	1.341	24.51
> 0.4111	94.44	84.89% to 98.49%	28.21	16.54% to 43.78%	1.315	22.65
> 0.4150	94.44	84.89% to 98.49%	30.77	18.57% to 46.42%	1.364	25.21
> 0.4190	92.59	82.45% to 97.08%	30.77	18.57% to 46.42%	1.337	23.36
> 0.4220	90.74	80.09% to 95.98%	30.77	18.57% to 46.42%	1.311	21.51
> 0.4237	88.89	77.81% to 94.81%	30.77	18.57% to 46.42%	1.284	19.66
> 0.4291	88.89	77.81% to 94.81%	33.33	20.63% to 49.02%	1.333	22.22
> 0.4353	88.89	77.81% to 94.81%	35.9	22.74% to 51.58%	1.387	24.79
> 0.4379	88.89	77.81% to 94.81%	38.46	24.89% to 54.10%	1.444	27.35
> 0.4414	87.04	75.58% to 93.58%	38.46	24.89% to 54.10%	1.414	25.5
> 0.4439	85.19	73.40% to 92.30%	38.46	24.89% to 54.10%	1.384	23.65
> 0.4470	85.19	73.40% to 92.30%	41.03	27.08% to 56.58%	1.444	26.22
> 0.4502	85.19	73.40% to 92.30%	43.59	29.30% to 59.02%	1.51	28.78
> 0.4521	85.19	73.40% to 92.30%	46.15	31.57% to 61.43%	1.582	31.34
> 0.4544	83.33	71.26% to 90.98%	46.15	31.57% to 61.43%	1.548	29.48
> 0.4588	81.48	69.16% to 89.62%	46.15	31.57% to 61.43%	1.513	27.63
> 0.4641	81.48	69.16% to 89.62%	48.72	33.87% to 63.80%	1.589	30.2
> 0.4695	81.48	69.16% to 89.62%	51.28	36.20% to 66.13%	1.673	32.76
> 0.4754	79.63	67.10% to 88.23%	51.28	36.20% to 66.13%	1.635	30.91
> 0.4777	79.63	67.10% to 88.23%	53.85	38.57% to 68.43%	1.725	33.48
> 0.4788	77.78	65.06% to 86.80%	53.85	38.57% to 68.43%	1.685	31.63
> 0.4854	77.78	65.06% to 86.80%	56.41	40.98% to 70.70%	1.784	34.19
> 0.4954	77.78	65.06% to 86.80%	58.97	43.42% to 72.92%	1.896	36.75
> 0.5003	77.78	65.06% to 86.80%	61.54	45.90% to 75.11%	2.022	39.32
> 0.5036	77.78	65.06% to 86.80%	64.1	48.42% to 77.26%	2.167	41.88
> 0.5062	75.93	63.05% to 85.36%	64.1	48.42% to 77.26%	2.115	40.03
> 0.5068	74.07	61.07% to 83.88%	64.1	48.42% to 77.26%	2.063	38.17
> 0.5077	72.22	59.11% to 82.38%	64.1	48.42% to 77.26%	2.012	36.32
> 0.5098	72.22	59.11% to 82.38%	66.67	50.98% to 79.37%	2.167	38.89
> 0.5136	72.22	59.11% to 82.38%	69.23	53.58% to 81.43%	2.347	41.45
> 0.5180	72.22	59.11% to 82.38%	71.79	56.22% to 83.46%	2.561	44.01
> 0.5221	70.37	57.17% to 80.86%	71.79	56.22% to 83.46%	2.495	42.16
> 0.5241	68.52	55.26% to 79.32%	71.79	56.22% to 83.46%	2.429	40.31
> 0.5277	66.67	53.36% to 77.76%	71.79	56.22% to 83.46%	2.364	38.46
> 0.5345	64.81	51.48% to 76.18%	71.79	56.22% to 83.46%	2.298	36.6
> 0.5455	62.96	49.63% to 74.58%	71.79	56.22% to 83.46%	2.232	34.75
> 0.5557	62.96	49.63% to 74.58%	74.36	58.92% to 85.43%	2.456	37.32
> 0.5590	62.96	49.63% to 74.58%	76.92	61.66% to 87.35%	2.728	39.88
> 0.5608	61.11	47.79% to 72.96%	76.92	61.66% to 87.35%	2.648	38.03
> 0.5640	59.26	45.97% to 71.32%	76.92	61.66% to 87.35%	2.568	36.18
> 0.5686	57.41	44.16% to 69.67%	76.92	61.66% to 87.35%	2.488	34.33
> 0.5748	55.56	42.38% to 68.00%	76.92	61.66% to 87.35%	2.407	32.48
> 0.5826	53.7	40.61% to 66.31%	76.92	61.66% to 87.35%	2.327	30.62
> 0.5976	53.7	40.61% to 66.31%	79.49	64.47% to 89.22%	2.618	33.19
> 0.6084	51.85	38.85% to 64.61%	79.49	64.47% to 89.22%	2.528	31.34
> 0.6124	51.85	38.85% to 64.61%	82.05	67.33% to 91.02%	2.889	33.9
> 0.6194	51.85	38.85% to 64.61%	84.62	70.27% to 92.75%	3.37	36.47
> 0.6243	51.85	38.85% to 64.61%	87.18	73.29% to 94.40%	4.044	39.03
> 0.6268	50	37.11% to 62.89%	87.18	73.29% to 94.40%	3.9	37.18
> 0.6289	48.15	35.39% to 61.15%	87.18	73.29% to 94.40%	3.756	35.33
> 0.6319	46.3	33.69% to 59.39%	87.18	73.29% to 94.40%	3.611	33.48
> 0.6344	44.44	32.00% to 57.62%	87.18	73.29% to 94.40%	3.467	31.62
> 0.6462	42.59	30.33% to 55.84%	87.18	73.29% to 94.40%	3.322	29.77
> 0.6617	40.74	28.68% to 54.03%	87.18	73.29% to 94.40%	3.178	27.92
> 0.6772	38.89	27.04% to 52.21%	87.18	73.29% to 94.40%	3.033	26.07
> 0.6883	37.04	25.42% to 50.37%	87.18	73.29% to 94.40%	2.889	24.22
> 0.6928	35.19	23.82% to 48.52%	87.18	73.29% to 94.40%	2.744	22.37
> 0.7016	35.19	23.82% to 48.52%	89.74	76.42% to 95.94%	3.431	24.93
> 0.7139	33.33	22.24% to 46.64%	89.74	76.42% to 95.94%	3.25	23.07
> 0.7249	31.48	20.68% to 44.74%	89.74	76.42% to 95.94%	3.069	21.22
> 0.7348	29.63	19.14% to 42.83%	89.74	76.42% to 95.94%	2.889	19.37
> 0.7499	29.63	19.14% to 42.83%	92.31	79.68% to 97.35%	3.852	21.94
> 0.7697	29.63	19.14% to 42.83%	94.87	83.11% to 99.09%	5.778	24.5
> 0.7814	27.78	17.62% to 40.89%	94.87	83.11% to 99.09%	5.417	22.65
> 0.7858	25.93	16.12% to 38.93%	94.87	83.11% to 99.09%	5.056	20.8
> 0.7902	24.07	14.64% to 36.95%	94.87	83.11% to 99.09%	4.694	18.94
> 0.7973	22.22	13.20% to 34.94%	94.87	83.11% to 99.09%	4.333	17.09
> 0.8138	22.22	13.20% to 34.94%	97.44	86.82% to 99.87%	8.667	19.66
> 0.8303	20.37	11.77% to 32.90%	97.44	86.82% to 99.87%	7.944	17.81
> 0.8462	18.52	10.38% to 30.84%	97.44	86.82% to 99.87%	7.222	15.96
> 0.8569	16.67	9.024% to 28.74%	97.44	86.82% to 99.87%	6.5	14.11
> 0.8626	14.81	7.703% to 26.60%	97.44	86.82% to 99.87%	5.778	12.25
> 0.8725	12.96	6.424% to 24.42%	97.44	86.82% to 99.87%	5.056	10.4
> 0.8850	11.11	5.193% to 22.19%	97.44	86.82% to 99.87%	4.333	8.55
> 0.8923	9.259	4.020% to 19.91%	97.44	86.82% to 99.87%	3.611	6.699
> 0.9037	7.407	2.918% to 17.55%	97.44	86.82% to 99.87%	2.889	4.847
> 0.9180	5.556	1.514% to 15.11%	97.44	86.82% to 99.87%	2.167	2.996
> 0.9468	3.704	0.6581% to 12.54%	97.44	86.82% to 99.87%	1.444	1.144
> 0.9746	1.852	0.09499% to 9.771%	97.44	86.82% to 99.87%	0.7222	-0.708
> 0.9827	1.852	0.09499% to 9.771%	100	91.03% to 100.0%		1.852

## Sheet: Multivariate_logistic_OR_table
Variable	OR	95% CI	p-value
(Intercept)	0.0884661	0.09 (0.01-0.48)	0.00844867
WFIKKN2	2.96507	2.97 (1.56-6.59)	0.00291674
CA15.3	1.03931	1.04 (0.97-1.13)	0.310931

## Sheet: Table score
WFIKKN2	CA15.3	Label (0 = Normal) (1 = tumor)	Combined_Score
1.53659	5.49937	0	0.367492
2.44408	5.44355	0	0.608547
1.58979	18.9166	0	0.508035
1.56537	4.28602	0	0.363897
1.41353	8.27242	0	0.361277
1.77854	11.8548	0	0.491256
1.63759	7.06932	0	0.407894
2.73486	7.41072	0	0.69701
1.98815	6.96856	0	0.501114
1.88014	6.3444	0	0.465802
1.71767	6.55333	0	0.424205
1.55625	7.84527	0	0.393848
0.963868	7.2404	0	0.250049
1.67924	17.186	0	0.515654
2.87453	9.16963	0	0.741298
1.81529	7.82203	0	0.46244
2.49227	29.2037	0	0.803713
2.37214	8.31526	0	0.616269
2.63858	18.208	0	0.758551
1.57626	7.85593	0	0.39915
1.27615	7.26927	0	0.319119
1.77506	7.64914	0	0.44994
1.66606	9.04305	0	0.433978
2.16956	7.83845	0	0.558525
2.12062	8.63374	0	0.552961
2.27726	7.81286	0	0.58692
5.41447	7.15423	0	0.976699
1.93466	8.31335	0	0.499542
2.41786	7.72606	0	0.622628
1.96638	8.6746	0	0.51164
1.31414	19.2366	0	0.436561
1.68439	9.59094	0	0.444087
1.85435	8.2879	0	0.477489
1.46159	8.94191	0	0.379474
1.75412	8.30062	0	0.450524
1.22548	9.12025	0	0.322671
1.61294	8.31193	0	0.413004
1.53893	8.71684	0	0.39738
1.37659	21.9767	0	0.479608
3.06267	9.693	1	0.782005
1.80106	9.34878	1	0.473245
2.83866	7.58782	1	0.721669
4.12507	8.2115	1	0.914901
6.05698	7.99752	1	0.988643
1.54503	10.6537	1	0.417004
3.46194	7.66624	1	0.83661
2.02411	20.0587	1	0.633726
3.35418	32.0755	1	0.921086
1.52498	40.4432	1	0.688188
1.25825	19.3904	1	0.423129
2.18915	8.64219	1	0.571373
1.67342	9.85507	1	0.443658
1.74686	7.31913	1	0.439232
5.04938	12.9957	1	0.972457
3.76054	8.02731	1	0.877793
3.59511	8.22565	1	0.858092
2.44884	7.68476	1	0.630135
2.43126	7.89672	1	0.627582
2.3862	7.04213	1	0.608243
1.9771	11.1141	1	0.537995
2.40551	13.0048	1	0.666149
2.25746	12.619	1	0.625983
2.09971	10.1984	1	0.562236
2.06013	13.0112	1	0.578268
1.87783	10.611	1	0.506246
2.35413	10.9139	1	0.635146
2.02881	31.2701	1	0.728217
2.59464	12.5054	1	0.706225
2.07298	10.6559	1	0.559424
1.82045	12.2127	1	0.506092
1.97089	9.4437	1	0.520271
3.46726	11.3445	1	0.855797
1.41393	11.0532	1	0.38647
1.47123	11.8929	1	0.409139
1.7519	11.2245	1	0.477955
2.12532	23.5579	1	0.688508
2.18024	3.91341	1	0.523845
1.88661	4.89169	1	0.453639
3.25502	4.08118	1	0.78076
4.01557	4.49211	1	0.89212
1.88448	5.11066	1	0.455157
2.15993	4.53478	1	0.524314
4.02091	4.4416	1	0.892491
2.55913	7.64124	1	0.657234
3.16011	8.3023	1	0.790789
2.06808	5.36476	1	0.507374
2.18156	4.62667	1	0.531055
3.41309	6.71269	1	0.823952
3.17907	7.57733	1	0.78957
1.23902	5.33756	1	0.294703
2.21853	7.22367	1	0.565791
1.66731	7.62405	1	0.420921
3.74389	6.01189	1	0.867138
