# Supplementary material for: WFIKKN2 is secreted and elevated in blood plasma of HER2-positive breast cancer patients – implications in cancer surveillance and recurrence monitoring
Source: Biomark Res. 2025 Nov 5;13:142. doi: 10.1186/s40364-025-00853-4 (PMC12590779; doi:10.1186/s40364-025-00853-4)
Supplement: Supplementary file 6 — Supplementary Material 6: Supplementary Table S5 [file 40364_2025_853_MOESM6_ESM.xlsx]

## Sheet: 04_Her2coAmpGenes_without_EGFR_
Table S5: 42 HER2 co-amplified genes were identified that have not been previously reported in cancer.
	seqnames	start	end	width	strand	source	type	score	phase	gene_id	gene_type	gene_status	gene_name	level	havana_gene	transcript_id	transcript_type	transcript_status	transcript_name	tag	transcript_support_level	havana_transcript	exon_number	exon_id	ont	protein_id	ccdsid
ENSG00000006025	chr17	47807372	47821834	14463	-	HAVANA	gene	NA	NA	ENSG00000006025.10	protein_coding	KNOWN	OSBPL7	2	OTTHUMG00000178288.1	NA	NA	NA	NA	NA	NA	NA	NA	NA	NA	NA	NA
ENSG00000141294	chr17	47831627	47837713	6087	+	HAVANA	gene	NA	NA	ENSG00000141294.8	protein_coding	KNOWN	LRRC46	2	OTTHUMG00000178289.1	NA	NA	NA	NA	NA	NA	NA	NA	NA	NA	NA	NA
ENSG00000108439	chr17	47941506	47948288	6783	+	HAVANA	gene	NA	NA	ENSG00000108439.8	protein_coding	KNOWN	PNPO	1	OTTHUMG00000178295.1	NA	NA	NA	NA	NA	NA	NA	NA	NA	NA	NA	NA
ENSG00000229637	chr17	48723168	48724758	1591	+	HAVANA	gene	NA	NA	ENSG00000229637.3	protein_coding	KNOWN	PRAC2	2	OTTHUMG00000132085.3	NA	NA	NA	NA	ncRNA_host	NA	NA	NA	NA	NA	NA	NA
ENSG00000170703	chr17	48762235	48817214	54980	-	HAVANA	gene	NA	NA	ENSG00000170703.14	protein_coding	KNOWN	TTLL6	2	OTTHUMG00000156978.4	NA	NA	NA	NA	ncRNA_host	NA	NA	NA	NA	NA	NA	NA
ENSG00000136436	chr17	48830988	48866522	35535	+	HAVANA	gene	NA	NA	ENSG00000136436.13	protein_coding	KNOWN	CALCOCO2	1	OTTHUMG00000160505.5	NA	NA	NA	NA	NA	NA	NA	NA	NA	NA	NA	NA
ENSG00000159199	chr17	48892765	48895871	3107	+	HAVANA	gene	NA	NA	ENSG00000159199.12	protein_coding	KNOWN	ATP5G1	2	OTTHUMG00000160520.4	NA	NA	NA	NA	NA	NA	NA	NA	NA	NA	NA	NA
ENSG00000159210	chr17	48929316	48945117	15802	-	HAVANA	gene	NA	NA	ENSG00000159210.8	protein_coding	KNOWN	SNF8	2	OTTHUMG00000160569.4	NA	NA	NA	NA	NA	NA	NA	NA	NA	NA	NA	NA
ENSG00000159217	chr17	48997412	49055650	58239	+	HAVANA	gene	NA	NA	ENSG00000159217.8	protein_coding	KNOWN	IGF2BP1	2	OTTHUMG00000161173.1	NA	NA	NA	NA	ncRNA_host	NA	NA	NA	NA	NA	NA	NA
ENSG00000167085	chr17	49404049	49414905	10857	-	HAVANA	gene	NA	NA	ENSG00000167085.10	protein_coding	KNOWN	PHB	2	OTTHUMG00000134271.9	NA	NA	NA	NA	NA	NA	NA	NA	NA	NA	NA	NA
ENSG00000281126	chr17	49408209	49408427	219	+	ENSEMBL	gene	NA	NA	ENSG00000281126.1	protein_coding	NOVEL	AC091180.1	3	NA	NA	NA	NA	NA	NA	NA	NA	NA	NA	NA	NA	NA
ENSG00000176358	chr17	49838309	49848017	9709	-	HAVANA	gene	NA	NA	ENSG00000176358.14	protein_coding	KNOWN	TAC4	2	OTTHUMG00000161830.2	NA	NA	NA	NA	NA	NA	NA	NA	NA	NA	NA	NA
ENSG00000154920	chr17	50373220	50381483	8264	+	HAVANA	gene	NA	NA	ENSG00000154920.13	protein_coding	KNOWN	EME1	1	OTTHUMG00000164974.2	NA	NA	NA	NA	NA	NA	NA	NA	NA	NA	NA	NA
ENSG00000006283	chr17	50561068	50627474	66407	+	HAVANA	gene	NA	NA	ENSG00000006283.16	protein_coding	KNOWN	CACNA1G	2	OTTHUMG00000162180.6	NA	NA	NA	NA	NA	NA	NA	NA	NA	NA	NA	NA
ENSG00000173714	chr17	50834650	50842348	7699	+	HAVANA	gene	NA	NA	ENSG00000173714.7	protein_coding	KNOWN	WFIKKN2	2	OTTHUMG00000162274.1	NA	NA	NA	NA	NA	NA	NA	NA	NA	NA	NA	NA
ENSG00000243678	chr17	51165435	51171747	6313	+	HAVANA	gene	NA	NA	ENSG00000243678.10	protein_coding	KNOWN	NME1-NME2	2	OTTHUMG00000154062.3	NA	NA	NA	NA	NA	NA	NA	NA	NA	NA	NA	NA
ENSG00000141200	chr17	53822901	53825213	2313	+	HAVANA	gene	NA	NA	ENSG00000141200.7	protein_coding	KNOWN	KIF2B	2	OTTHUMG00000177756.1	NA	NA	NA	NA	NA	NA	NA	NA	NA	NA	NA	NA
ENSG00000166263	chr17	54968727	55173632	204906	+	HAVANA	gene	NA	NA	ENSG00000166263.12	protein_coding	KNOWN	STXBP4	1	OTTHUMG00000074043.5	NA	NA	NA	NA	NA	NA	NA	NA	NA	NA	NA	NA
ENSG00000153930	chr17	56110958	56511659	400702	+	HAVANA	gene	NA	NA	ENSG00000153930.9	protein_coding	KNOWN	ANKFN1	1	OTTHUMG00000155010.3	NA	NA	NA	NA	ncRNA_host	NA	NA	NA	NA	NA	NA	NA
ENSG00000183691	chr17	56593699	56595590	1892	+	HAVANA	gene	NA	NA	ENSG00000183691.4	protein_coding	KNOWN	NOG	2	OTTHUMG00000151770.1	NA	NA	NA	NA	NA	NA	NA	NA	NA	NA	NA	NA
ENSG00000214226	chr17	56791913	56838773	46861	-	HAVANA	gene	NA	NA	ENSG00000214226.7	protein_coding	KNOWN	C17orf67	2	OTTHUMG00000132083.2	NA	NA	NA	NA	NA	NA	NA	NA	NA	NA	NA	NA
ENSG00000166329	chr17	57744481	57745312	832	-	HAVANA	gene	NA	NA	ENSG00000166329.2	protein_coding	KNOWN	CCDC182	2	OTTHUMG00000132063.1	NA	NA	NA	NA	NA	NA	NA	NA	NA	NA	NA	NA
ENSG00000181610	chr17	57834781	57850056	15276	-	HAVANA	gene	NA	NA	ENSG00000181610.11	protein_coding	KNOWN	MRPS23	2	OTTHUMG00000178774.2	NA	NA	NA	NA	NA	NA	NA	NA	NA	NA	NA	NA
ENSG00000266086	chr17	57989038	58005253	16216	-	HAVANA	gene	NA	NA	ENSG00000266086.1	protein_coding	PUTATIVE	RP11-159D12.5	1	OTTHUMG00000178779.1	NA	NA	NA	NA	NA	NA	NA	NA	NA	NA	NA	NA
ENSG00000264364	chr17	58083415	58095536	12122	+	HAVANA	gene	NA	NA	ENSG00000264364.2	protein_coding	KNOWN	DYNLL2	2	OTTHUMG00000178783.2	NA	NA	NA	NA	NA	NA	NA	NA	NA	NA	NA	NA
ENSG00000141194	chr17	58155133	58156156	1024	+	HAVANA	gene	NA	NA	ENSG00000141194.5	protein_coding	KNOWN	OR4D1	2	OTTHUMG00000178799.1	NA	NA	NA	NA	NA	NA	NA	NA	NA	NA	NA	NA
ENSG00000255713	chr17	58169656	58170579	924	+	HAVANA	gene	NA	NA	ENSG00000255713.1	protein_coding	KNOWN	OR4D2	2	OTTHUMG00000178801.1	NA	NA	NA	NA	NA	NA	NA	NA	NA	NA	NA	NA
ENSG00000005379	chr17	58301228	58328760	27533	-	HAVANA	gene	NA	NA	ENSG00000005379.14	protein_coding	KNOWN	BZRAP1	2	OTTHUMG00000178923.2	NA	NA	NA	NA	NA	NA	NA	NA	NA	NA	NA	NA
ENSG00000176160	chr17	58420167	58488384	68218	-	HAVANA	gene	NA	NA	ENSG00000176160.8	protein_coding	KNOWN	HSF5	2	OTTHUMG00000179078.2	NA	NA	NA	NA	ncRNA_host	NA	NA	NA	NA	NA	NA	NA
ENSG00000108387	chr17	58520250	58540818	20569	-	HAVANA	gene	NA	NA	ENSG00000108387.13	protein_coding	KNOWN	SEPT4	2	OTTHUMG00000179243.2	NA	NA	NA	NA	NA	NA	NA	NA	NA	NA	NA	NA
ENSG00000181013	chr17	58541587	58544368	2782	-	HAVANA	gene	NA	NA	ENSG00000181013.3	protein_coding	KNOWN	C17orf47	2	OTTHUMG00000179244.1	NA	NA	NA	NA	NA	NA	NA	NA	NA	NA	NA	NA
ENSG00000182628	chr17	59109951	59155269	45319	-	HAVANA	gene	NA	NA	ENSG00000182628.11	protein_coding	KNOWN	SKA2	1	OTTHUMG00000179361.1	NA	NA	NA	NA	ncRNA_host	NA	NA	NA	NA	NA	NA	NA
ENSG00000265303	chr17	59197566	59215226	17661	+	HAVANA	gene	NA	NA	ENSG00000265303.1	protein_coding	PUTATIVE	CTD-2510F5.6	2	OTTHUMG00000179375.1	NA	NA	NA	NA	NA	NA	NA	NA	NA	NA	NA	NA
ENSG00000167447	chr17	59209400	59215247	5848	+	HAVANA	gene	NA	NA	ENSG00000167447.11	protein_coding	KNOWN	SMG8	2	OTTHUMG00000179365.2	NA	NA	NA	NA	NA	NA	NA	NA	NA	NA	NA	NA
ENSG00000175155	chr17	59331689	59401729	70041	+	HAVANA	gene	NA	NA	ENSG00000175155.7	protein_coding	KNOWN	YPEL2	2	OTTHUMG00000179378.1	NA	NA	NA	NA	ncRNA_host	NA	NA	NA	NA	NA	NA	NA
ENSG00000141378	chr17	59674636	59707626	32991	-	HAVANA	gene	NA	NA	ENSG00000141378.14	protein_coding	KNOWN	PTRH2	2	OTTHUMG00000154532.3	NA	NA	NA	NA	NA	NA	NA	NA	NA	NA	NA	NA
ENSG00000108423	chr17	59859482	59892945	33464	-	HAVANA	gene	NA	NA	ENSG00000108423.13	protein_coding	KNOWN	TUBD1	1	OTTHUMG00000179885.1	NA	NA	NA	NA	NA	NA	NA	NA	NA	NA	NA	NA
ENSG00000267318	chr17	59940908	59973101	32194	+	HAVANA	gene	NA	NA	ENSG00000267318.1	protein_coding	PUTATIVE	RP11-178C3.1	2	OTTHUMG00000179976.1	NA	NA	NA	NA	NA	NA	NA	NA	NA	NA	NA	NA
ENSG00000189050	chr17	59952240	59964761	12522	-	HAVANA	gene	NA	NA	ENSG00000189050.13	protein_coding	KNOWN	RNFT1	2	OTTHUMG00000148658.3	NA	NA	NA	NA	NA	NA	NA	NA	NA	NA	NA	NA
ENSG00000280852	chr17	60102183	60102662	480	-	ENSEMBL	gene	NA	NA	ENSG00000280852.1	protein_coding	NOVEL	AC025048.1	3	NA	NA	NA	NA	NA	NA	NA	NA	NA	NA	NA	NA	NA
ENSG00000141371	chr17	60392429	60431421	38993	+	HAVANA	gene	NA	NA	ENSG00000141371.11	protein_coding	KNOWN	C17orf64	1	OTTHUMG00000157171.4	NA	NA	NA	NA	NA	NA	NA	NA	NA	NA	NA	NA
ENSG00000281267	chr17	60659523	60660839	1317	-	ENSEMBL	gene	NA	NA	ENSG00000281267.1	protein_coding	NOVEL	AC110602.1	3	NA	NA	NA	NA	NA	NA	NA	NA	NA	NA	NA	NA	NA
